# Supplementary material for: Encouraging understanding or increasing prejudices: A cross-sectional survey of institutional influence on health personnel attitudes about refugee claimants' access to health care
Source: PLoS One. 2017 Feb 14;12(2):e0170910. doi: 10.1371/journal.pone.0170910 (PMC5308802; doi:10.1371/journal.pone.0170910)
Supplement: S1 Table — The file contains the anonymized survey results (full data set). (XLS) [file pone.0170910.s001.xls]

## Sheet: Sheet1
162	1	3	en	2	5	3			1					3		1		3	1	3	1	1	0	0	2	2	1	2	1	1	1	2	1	4	3	4	4	4	4	1	1	1
165	1	3	en	2	5	4								4				4	1	5	3	0	0	0	1	1	1	3	3	1	2	2	1	3	3	3	3	3	4	1	1	0
167	1	3	fr	1	5	11								11				10	6	11	3	1	0	0	2	6	1	4	3	3	4	4	1	2	2	2	2	3	4	6	0	1
168	1	3	en	2	4	7						2		7			2	9	6	10	3	1	0	0	2	2	1	4	4	3	4	4	1	2	1	1	2	4	3	6	0	1
171	1	3	en	2	5	3			1					3		1		3	1	3	1	0	0	0	1	1	1	1	1	1	1	1	1	4	4	4	4	4	4	1	1	0
173	1	3	en	2	5	3			1					3		1		3	1	3	1	1	0	0	2	1	1	2	2	1	1	1	1	3	3	3	3	3	4	1	1	0
174	1	3	en	2	3	3			7	kinesiologist/athletic therapist				3		2		3	1	4	1	1	0	0	2	1	1	4	4	2	3	4	1	3	3	3	3	3	2	1	1	0
176	1	1	en	2	3	3								3				3	1	4	1	1	1	1	3	1	1	1	1	1	1	1	1	4	4	4	4	4	2	1	1	0
177	1	1	en	2	4	7						1		7			1	8	6	9	2	1	0	0	2	2	1	4	4	2	4	4	1	2	3	3	2	1	3	6	0	1
178	1	3	fr	1	4	7						2		7			2	9	6	10	3	1	1	0	2	6	1	2	2	3	1	3	1	4	3	3	3	3	3	6	0	1
179	1	3	en	2	5	7						1		7			1	8	6	9	2	1	1	0	2	2	1	4	2	1	3	3	1	4	4	4	4	4	4	6	0	1
181	1	3	fr	2	3	2								2				2	2	2	1	0	0	0	1	1	1	2	1	2	3	3	1	4	4	4	4	4	2	2	0	0
182	1	3	en	2	5	7						1		7			1	8	5	9	2	1	0	0	2	2	1	4	1	1	1	3	1	2	3	1	2	4	4	5	1	1
183	1	1	en	2	3	7						2		7			2	9	6	10	3	1	0	0	2	3	1	2	2	1	2	3	1	4	3	2	3	4	2	6	0	1
184	1	1	en	2	3	7						1		7			1	8	6	9	2	1	1	1	3	1	1	2	1	2	2	2	1	3	3	3	4	4	2	6	0	0
186	1	3	en	2	4	3			7	Quality Analyst				12		7		10	6	11	3	1	1	1	3	6	1	3	3	3	2	3	1	3	3	3	4	4	3	6	0	1
187	1	3	en	2	5	1		1						1	1			1	1	1	1	1	0	0	2	1	1	1	1	1	1	1	1	4	3	3	4	4	4	1	1	0
188	1	3	fr	2	3	7						2		7			2	9	6	10	3	1	1	1	3	1	1	4	2	1	2	2	1	4	3	3	4	4	2	6	0	0
189	1	1	en	2	6	9							3	9				6	3	7	2	1	1	1	3	2	1	2	2	1	2	2	1	3	3	4	4	4	5	3	1	1
191	1	3	fr	2	3	9							4	9				7	4	8	3	0	0	0	1	6	1	2	2	1	2	2	1	3	3	3	3	4	2	4	0	1
192	1	3	fr	2	3	12	photographe/tech audio visuel							4				4	2	5	3	1	1	1	3	1	1	3	3	3	2	4	1	3	3	2	3	3	2	2	0	0
193	1	1	en	2	4	3			1					3		1		3	1	3	1	1	1	1	3	1	1	2	2	2	3	3	1	4	4	4	4	4	3	1	1	0
194	1	3	en	1	4	9							3	9				6	4	7	2	0	0	0	1	5	1	3	2	1	3	2	1	4	4	3	3	4	3	4	0	1
195	1	3	en	1	5	1		2						1	2			1	1	1	1	1	0	0	2	1	1	2	2	4	3	4	1	3	2	3	2	4	4	1	1	0
197	1	1	en	2	5	7						1		7			1	8	5	9	2	1	1	1	3	1	1	4	4	4	4	4	1	3	1	2		3	4	5	1	0
198	1	1	fr	2	6	7						2		7			2	9	6	10	3	1	1	1	3	6	1	1	1	1	1	1	1	1	1	1	1	1	5	6	0	1
200	1	3	fr	2	4	9							3	9				6	3	7	2	1	1	1	3	2	1	3	3	2	4	2	1	3	2	3	3	3	3	3	1	1
201	1	3	fr	2	3	9							4	9				7	4	8	3	1	1	1	3	5	1	2	2	2	2	2	1	3	3	4	3	4	2	4	0	1
204	1	1	en	1	4	9							3	9				6	3	7	2	1	0	1	2	1	1	4	4	1	1	3	1	3	3	3	3	2	3	3	1	0
205	1	1	fr	2	5	7						1		7			1	8	6	9	2	1	1	1	3	5	1	4	4	4	4	4	1	2	2	3	3	2	4	6	0	1
206	1	3	en	2	4	3			2					3		2		3	2	4	1	1	0	0	2	2	1	3	3	2	4	3	1	3	3	3	3	3	3	2	0	1
207	1	1	fr	1	3	9							4	9				7	4	8	3	0	0	0	1	1	1	1	1	1	4	4	1	4	4	3	4	4	2	4	0	0
208	1	1	en	2	4	2								2				2	2	2	1	1	0	0	2	1	1	3	3	3	4	3	1	3	3	3	4	3	3	2	0	0
210	1	3	en	2	5	7						1		7			1	8	5	9	2	1	1	1	3	2	1	1	1	1	1	1	1	4	4	4	4	4	4	5	1	1
211	1	1	fr	2	3	9							3	9				6	4	7	2	1	1	1	3	1	1	4	3	3	4	4	1	2	2	1	2	2	2	4	0	0
212	1	3	en	2	4	6					1			6				8	5	9	2	1	0	0	2	1	1	3	3	2	3	2	1	3	3	3	3	2	3	5	1	0
213	1	1	en	2	5	6					1			6				8	5	9	2	1	0	0	2	1	1	3	3	2	2	2	1	4	4	4	3		4	5	1	0
214	1	1	en	1	2	3			7	Dietitian				3		7		3	1	4	1	1	1	1	3	1	1	3	2	1	3	2	1	3	3	3	3	4	1	1	1	0
217	1	3	en	2	4	7						2		7			2	9	6	10	3	1	0	0	2	2	1	3	3	1	3	2	1	4	3	3	4	4	3	6	0	1
218	1	3	fr	2	5	2								2				2	1	2	1	1	1	1	3	1	1	3	2	2	2	4	1	2	2	2	2	4	4	1	1	0
219	1	1	fr	2	4	9							3	9				6	3	7	2	1	1	0	2	1	1	4	3	4	4	4	1	2	2	1	2	3	3	3	1	0
220	1	3	en	2	5	3			2					3		2		3	1	4	1	1	1	0	2	1	1	4	4	2	3	2	1	3	2	2	2	2	4	1	1	0
222	1	1	en	2	4	4								4				4	1	5	3	1	0	0	2	1	1	4	3	1	4	3	1	3	2	2	3	3	3	1	1	0
224	1	3	en	2	5	3			1					3		1		3	1	3	1	0	0	0	1	1	1	1	1	1	1	1	1	4	4	4	4	4	4	1	1	0
225	1	3	en	2	3	7						1		7			1	8	5	9	2	1	0	0	2	1	1	2	1	1	1	3	1	4	4	4	4	4	2	5	1	0
226	1	3	en	2	3	7						1		7			1	8	6	9	2	1	0	0	2	2	1	2	2	1	2	2	1	3	3	4	4	4	2	6	0	1
227	1	1	fr	2	3	7						1		7			1	8	5	9	2	1	1	1	3	1	1	2	2	3	2	3	1	3	2	2	3	4	2	5	1	0
231	1	3	en	2	4	7						1		7			1	8	5	9	2	1	0	0	2	2	1	3	3	1	2	2	1	3	3	3	3	4	3	5	1	1
234	1	1	en	2	6	7						2		7			2	9	6	10	3	1	1	1	3	6	1	3	2	1	1	3	1	4	2	4	4	3	5	6	0	1
237	1	3	en	2	6	2								2				2	1	2	1	0	0	0	1	1	1	2	2	1	1	2	1	3	4	4	4	4	5	1	1	0
238	1	1	en	2	5	1		2						1	2			1	1	1	1	1	0	0	2	1	1	3	1	1	3	3	1	4	3	4	4	4	4	1	1	0
240	1	3	fr	1	4	11								11				10	6	11	3	1	1	1	3	3	1	2	2	4	4	4	1	3	3	3	3	4	3	6	0	1
242	1	1	en	2	4	7						1		7			1	8	6	9	2	1	0	0	2	1	1	4	3	3	3	4	1	3	3	3	3	3	3	6	0	0
243	1	1	en	2	5	9							3	9				6	4	7	2	0	0	0	1	1	1	2	1	1	3	2	1	4	4	3	4	4	4	4	0	0
244	1	3	fr	2	2	3			7	administration				12		7		10	6	11	3	1	0	0	2	1	1	3	3	2	4	4	1	3	3	3	3	3	1	6	0	0
245	1	3	en	2	6	2								2				2	1	2	1	1	1	1	3	1	1	3	3	1	2	3	1	3	3	3	3	4	5	1	1	0
246	1	1	fr	1	5	4								4				4	2	5	3	1	1	1	3	4	1	1	1	1	1	2	1	4	4	4	4	4	4	2	0	1
247	1	3	fr	1	4	11								11				10	6	11	3	1	1	1	3	4	1	4	4	3	4	4	1	3	1	1	2	2	3	6	0	1
249	1	3	en	2	4	3			1					3		1		3	1	3	1	1	1	1	3	1	1	2	1	1	2	1	1	4	4	4	4	4	3	1	1	0
250	1	1	en	2	5	7						1		7			1	8	6	9	2	1	1	1	3	2	1	4	2	2	4	4	1	4	1	2	3	2	4	6	0	1
251	1	1	en	2	5	7						2		7			2	9	5	10	3	1	1	1	3	3	1	2	2	2	1	2	1	4	4	4	4	4	4	5	1	1
252	1	3	fr	1	4	8								8				9	6	10	3	1	1	1	3	1	1	4	4	4	4	4	1	2	2	1	1	2	3	6	0	0
257	1	3	en	2	6	1		1						1	1			1	1	1	1	0	0	0	1	5	1	3	2	3	2	3	1	2	2	3	3	4	5	1	1	1
258	1	1	en	2	4	7						1		7			1	8	5	9	2	0	0	0	1	1	1	1	1	1	1	2	1	4	4	3	4	4	3	5	1	0
260	1	1	fr	2	5	6					1			6				8	5	9	2	1	1	1	3	1	1	1	2	1	1	3	1	3	3	3	4	4	4	5	1	0
262	1	3	en	2	3	2								2				2	1	2	1	1	1	0	2	1	1	1	1	1	1	1	1	4	3	3	3	4	2	1	1	0
264	1	3	en	1	5	7						1		7			1	8	6	9	2	1	1	1	3	2	1	1	1	1	1	1	1	4	4	4	4	4	4	6	0	1
266	1	3	fr	2	5	9							4	9				7	4	8	3	0	0	0	1	1	1	2	2	1	2	3	1	3	3	3	3	4	4	4	0	0
267	1	3	en	2	4	12	archivist							7			2	9	6	10	3	0	0	0	1	6	1	3	3	2	2	4	1	3	2	2	2	3	3	6	0	1
268	1	3	en	2	3	7						2		7			2	9	6	10	3	1	0	0	2	1	1	1	1	2	3	1	1	3	3	3	4	4	2	6	0	0
270	1	1	en	2	4	7						2		7			2	9	6	10	3	1	0	0	2	6	1	3	3	1	2	3	1	3	3	1	3	3	3	6	0	1
271	1	3	en	2	4	7						2		7			2	9	6	10	3	1	1	0	2	1	1	3	4	3	3	4	1	3	2	2	3	2	3	6	0	0
273	1	1	en	2	3	2								2				2	2	2	1	0	0	0	1	1	1	1	1	1	1	1	1	3	3	3	3	3	2	2	0	0
274	1	1	en	2	3	2								2				2	2	2	1	1	0	0	2	6	1	1	1	1	1	1	1	4	3	3	3	4	2	2	0	1
276	1	3	fr	2	4																	1	1	1	3	1	1	4	3	3	2	4	1	2	2	3	3	3	3		0	0
277	1	1	en	2	3	7						1		7			1	8	6	9	2	1	1	1	3	1	1	3	3	1	3	3	1	3	4	3	4	4	2	6	0	0
278	1	3	en	1	6	12	Volunteer Community Representative							12				10	6	11	3	1	0	0	2	3	1	1	1	1	1	2	1	3	4	3	3	4	5	6	0	1
280	1	3	fr	1	5	1		2						1	2			1	2	1	1	0	0	0	1	1	1	1	1	1	1	1	1	4	3	3	3	4	4	2	0	0
282	1	3	en	2	3	2								2				2	1	2	1	1	0	0	2	1	1	3	3	1	3	3	1	3	3	3	3	4	2	1	1	0
283	1	3	en	2	4	7						2		7			2	9	5	10	3	1	0	0	2	2	1	4	3	3	4	4	1	3	1	4	3	3	3	5	1	1
284	1	3	en	2	6	7						1		7			1	8	5	9	2	0	0	0	1	1	1	2	1	1	1	1	1	4	4	4	4	4	5	5	1	0
285	1	1	en	2	2	7						1		7			1	8	5	9	2	0	0	0	1	1	1	2	2	1	3	2	1	4	3	4	4	4	1	5	1	0
286	1	1	fr	2	2	3			7	Audiologiste				3		2		3	1	4	1	1	1	1	3	1	1	2	2	1	1	1	1	3	3	3	4	4	1	1	1	0
287	1	3	en	2	3	3			2					3		2		3	1	4	1	1	1	1	3	1	1	2	2	1	2	1	1	3	3	3	3	3	2	1	1	0
288	1	3	en	1	4	1		2						1	2			1	1	1	1	1	1	1	3	1	1	2	2	2	2	2	1	3	2	2	3	3	3	1	1	0
289	1	3	en	2	4	10								10				5	2	6	3	0	0	0	1	4	1	2	1	1	2	1	1	4	4	4	4	4	3	2	0	1
290	1	1	en	2	6	12	project coordinator							9				7	3	8		1	1	1	3	2	1	1	1	1	1	1	1	4	4	4	4	4	5	3	1	1
294	1	1	en	2	4	7						1		7			1	8	5	9	2	1	0	0	2	1	1	3	3	2	3	4	1	3	2	3	2	3	3	5	1	0
295	1	3	en	1	6	1		2						1	2			1	1	1	1	0	0	0	1	2	1	4	3	1	4	3	1	4	4	4	4	4	5	1	1	1
296	1	3	fr	1	3	8								8				9	6	10	3	1	0	0	2	1	1	4	4	4	4	4	1	4	1	2	2	3	2	6	0	0
297	1	3	en	2	4	9							4	9				7	4	8	3	1	0	1	2	6	1	4	4	2	3	3	1	3	3	3	3	3	3	4	0	1
298	1	3	fr	1	4																	1	0	0	2	5	1	3	2	3	3	4	1	3	3	2	3	4	3		0	1
299	1	1	en	1	4	3								3				3	1	4	1	1	1	1	3	1	1	4	4	2	2	2	1	3	3	2	3	3	3	1	1	0
300	1	1	en	2	6	8								8				9	6	10	3	1	1	0	2	1	1	1	1	1	1	3	1	4	4	3	4	4	5	6	0	0
301	1	3	en	2	5	3			7	Dietitian				3		7		3	1	4	1	1	0	0	2	1	1	1	1	1	1	1	1	3	2	3	3	3	4	1	1	0
302	1	3	en	1	4	1		2						1	2			1	1	1	1	1	1	1	3	1	1	2	1	2	1	2	1	3	3	3	3	4	3	1	1	0
303	1	3	en	1	4	1		2						1	2			1	1	1	1	1	0	1	2	2	1	3	3	1	1	2	1	3	2	3	3	3	3	1	1	1
304	1	1	fr	1	3	8								8				9	6	10	3	0	0	0	1	1	1	1	1	2	1	1	1	3	3	1	3	4	2	6	0	0
305	1	3	en	2	5	2								2				2	1	2	1	1	0	0	2	1	1	2	2	1	1	1	1	4	3	4	4	4	4	1	1	0
306	1	1	en	2	4	7						1		7			1	8	6	9	2	0	0	0	1	1	1	1	1	1	1	1	1	3	4	4	4	4	3	6	0	0
312	1	3	fr	2	2	4								4				4	2	5	3	1	1	1	3	5	1	2	2	2	3	3	1	3	2	3	3	4	1	2	0	1
313	1	1	en	2	2	3			7	Nutritionist				3		7		3	2	4	1	1	1	1	3	1	1	2	2	2	2	2	1	4	4	2	4	4	1	2	0	0
314	1	3	en	2	3	3			2					3		2		3	2	4	1	0	0	0	1	1	1	1	1	1	1	1	1	4	4	4	4	4	2	2	0	0
315	1	3	fr	1	3	10								10				5	2	6	3	0	0	0	1	6	1	1	1	1	1	1	1	4	4	4	4	4	2	2	0	1
321	1	3	fr	2	3	7						1		7			1	8	5	9	2	1	1	0	2	1	1	3	2	2	3	4	1	3	3	1	3	3	2	5	1	0
322	1	1	en	2	5	7						1		7			1	8	5	9	2	1	0	0	2	2	1	4	4	4	4	4	1	3	1	2	3	1	4	5	1	1
323	1	3	fr	2	2	3			2					3		2		3	1	4	1	1	0	0	2	1	1	2	2	1	1	3	1	4	3	2	2	1	1	1	1	0
325	1	3	fr	2	2	3			7	conseillere en genetique				3		7		3	2	4	1	0	0	0	1	2	1	1	1	1	1	1	1	4	4	4	4	4	1	2	0	1
330	1	1	en	2	2	7						2		7			2	9	6	10	3	1	1	1	3	3	1	1	1	1	1	1	1	4	4	4	4	4	1	6	0	1
332	1	1	en	2	5	7						2		7			2	9	5	10	3	1	1	1	3	4	1	3	4	1	2	3	1	3	1	2	3	2	4	5	1	1
340	1	3	en	2	5	2								2				2	2	2	1	1	1	1	3	5	1	2	2	1	2	1	1	4	4	4	4	4	4	2	0	1
344	1	1	en	2	5	7						1		7			1	8	5	9	2	1	1	0	2	2	1	3	2	2	3	4	1	2	2	3	3	4	4	5	1	1
346	1	3	fr	2	2	12	Research Coordinator							10				5	2	6	3	1	0	0	2	3	1	1	1	1	1	2	1	4	3	3	4	4	1	2	0	1
349	1	3	en	1	6	10								10				5	1	6	3	1	1	0	2	2	1	3	4	2	2	4	1	2	2	3	4	4	5	1	1	1
350	1	3	en	2	4	7						2		7			2	9	6	10	3	1	0	0	2	4	1	4	4	4	4	4	1	4	3	4	3	1	3	6	0	1
351	1	1	fr	1	3	9							4	9				7	4	8	3	1	1	1	3	6	1	3	3	2	3	3	1	3	3	3	3	3	2	4	0	1
353	1	3	en	1	4	12	Research support							10				5	2	6	3	1	1	0	2	2	1	3	3	1	4	3	1	3	3	2	3	3	3	2	0	1
354	1	3	fr	1	6	10								10				5	2	6	3	1	1	1	3	2	1	1	1	1	1	1	1	4	4	3	4	4	5	2	0	1
355	1	3	fr	2	3	3			3					3		3		3	1	4	1	0	0	0	1	1	1	2	1	2	3	3	1	3	4	3	4	4	2	1	1	0
356	1	3	en	2	4	7						1		7			1	8	5	9	2	1	0	0	2	2	1	1	1	1	2	2	1	4	4	3	4	4	3	5	1	1
358	1	3	en	1	6	3			7	smoking cessation cousellor				3		7		3	1	4	1	0	0	0	1	2	1	1	1	1	1	1	1	4	4	3	4	4	5	1	1	1
359	1	3	fr	2	5	10								10				5	2	6	3	1	1	1	3	1	1	1	1	1	1	2	1	4	4	3	4	4	4	2	0	0
360	1	1	en	2	5	7						1		7			1	8	5	9	2	1	1	0	2	2	1	3	3	2	4	3	1	3	3	3	3	4	4	5	1	1
362	1	3	en	2	2	12	Liaison Nurse in Organ and Tissue Donation							2				2	1	2	1	1	1	1	3	1	1	3	3	2	3	2	1	3	3	3	3	4	1	1	1	0
364	1	3	en	2	5	4								4				4	1	5	3	1	0	0	2	3	1	1	1	1	1	1	1	3	4	2	4	4	4	1	1	1
367	1	3	fr	2	4	10								10				5	2	6	3	0	0	0	1	1	1	3	3	2	2	3	1	3	2	3	3	3	3	2	0	0
370	1	3	en	2	2	7						1		7			1	8	6	9	2	1	1	1	3	1	1	3	2	1	2	3	1	4	3	3	3	4	1	6	0	0
373	1	1	en	2	6	3			1					3		1		3	1	3	1	0	0	0	1	3	1	1	1	1	1	3	1	4	3	4	4	4	5	1	1	1
374	1	3	en	2	3	2								2				2	1	2	1	1	0	0	2	1	1	4	4	2	4	4	1	3	2	3	3	4	2	1	1	0
375	1	3	fr	1	6	10								10				5	1	6	3	0	0	0	1	2	1	2	1	2	1	3	1	3	3	2	3	4	5	1	1	1
377	1	3	en	2	6	1		2						1	2			1	1	1	1	0	0	1	1	1	1	1	1	1	1	1	1	4	4	4	4	4	5	1	1	0
378	1	3	en	2	5	3			7	genetic counselor				3		7		3	1	4	1	1	0	0	2	3	1	1	1	1	4	1	1	1	1	1	4	1	4	1	1	1
379	1	1	en	2	3	10								10				5	2	6	3	1	1	1	3	5	1	1	1	1	1	1	1	4	4	4	4	4	2	2	0	1
382	1	1	en	2	5	3			7	Clerical				7		7	2	9	6	10	3	1	0	0	2	6	1	3	3	3	2	3	1	4	3	3	4	4	4	6	0	1
384	1	1	en	2	6	9							3	9				6	3	7	2	0	0	0	1	1	1	1	1	1	1	1	1	4	4	4	4	4	5	3	1	0
385	1	3	fr	2	5	3			4					3		4		3	1	4	1	1	1	1	3	2	1	1	1	1	1	1	1	4	4	4	4	4	4	1	1	1
386	1	1	en	2	4	7						1		7			1	8	5	9	2	1	0	0	2	1	1	3	3	2	3	3	1	4	3	3	4	4	3	5	1	0
387	1	3	en	1	6	1		2						1	2			1	1	1	1	0	0		1	1	1	1	2	1	2	3	1	4	4	4	4	4	5	1	1	0
388	1	1	en	2	3	2								2				2	1	2	1	1	1	0	2	2	1	3	3	2		1	1	3	3	1	4	4	2	1	1	1
389	1	3	en	2	4	2								2				2	1	2	1	1	1	1	3	1	1	1	1	1	1	2	1	2	3	1	3	4	3	1	1	0
390	1	3	en	2	3	7						1		7			1	8	5	9	2	1	0	0	2	1	1	3	3	2	3	4	1	3	3	3	3	3	2	5	1	0
391	1	1	en	1	6	1		2						1	2			1	1	1	1	1	1	1	3	2	1	4	3	2	3	3	1	3	3	3	3	3	5	1	1	1
395	1	3	en	1	3	1		2						1	2			1	1	1	1	1	1	1	3	1	1	3	2	1	1	3	1	3	3	3	3	3	2	1	1	0
397	1	1	en	2	4	10								10				5	1	6	3	1	0	0	2	2	1	2	1	1	1	1	1	4	4	3	4	4	3	1	1	1
399	1	1	fr	2	6	6					1			6				8	5	9	2	1	1	1	3	1	1	4	2	4	4	4	1	2	3	4	3	2	5	5	1	0
400	1	3	en	2	3	1		2						1	2			1	1	1	1	0	0	0	1	1	1	2	1	1	1	2	1	4	3	3	3	3	2	1	1	0
401	1	3	en	1	5	1		1						1	1			1	1	1	1	1	1	1	3	1	1	3	2	1	3	4	1	3	3	2	3	3	4	1	1	0
402	1	3	fr	2	2	12	Bibliothécaire médical							12				10	6	11	3	1	1	1	3	1	1	3	3	2	1	2	1	3	3	4	4	4	1	6	0	0
403	1	1	en	2	5	7						2		7			2	9	6	10	3	1	1	1	3	6	1	4	2	3	4	4	1	2	1	1	2	4	4	6	0	1
404	1	3	en	2	5	2								2				2	2	2	1	1	1	1	3	1	1	2	2	1	1	3	1	4	3	2	4	3	4	2	0	0
406	1	3	en	1	3	1		1						1	1			1	1	1	1	1	0	0	2	1	1	2	1	1	1	1	1	3	3	4	4	3	2	1	1	0
407	1	3	en	2	4	7						2		7			2	9	6	10	3	1	0	1	2	2	1	3	3	1	2	3	1	4	3	3	3	4	3	6	0	1
409	1	3	en	2	2	10								10				5	2	6	3	1	1	0	2	4	1	1	1	1	1	1	1	4	4	3	3	4	1	2	0	1
410	1	2	fr	2	5	7						2		7			2	9	6	10	3	1	1	1	3	4	1	2	2	2	2	2	1	3	3	3	3	4	4	6	0	1
411	1	3	en	2	3	2								2				2	2	2	1	1	0	0	2	2	1	2	2	1	2	1	1	4	3	4	4	4	2	2	0	1
412	1	3	en	2	3	2								2				2	2	2	1	1	1	1	3	1	1	2	3	1	2	1	1	4	4	4	3	3	2	2	0	0
414	1	3	en	2	4	4								4				4	2	5	3	0	0	0	1	1	1	4	4	1	2	2	1	3	2	1	3	4	3	2	0	0
415	1	3	en	2	5	3			7	dietitian				3		7		3	2	4	1	1	1	1	3	1	1	2	2	1	3	2	1	3	3	3	3	4	4	2	0	0
416	1	3	en	2	5	7						2		7			2	9	6	10	3	1	1	1	3	6	1	1	1	1	1	1	1	3	2	4	4	4	4	6	0	1
417	1	1	en	2	3	7						2		7			2	9	6	10	3	1	0	0	2	5	1	3	3	2	3	2	1	3	1	3	2	3	2	6	0	1
419	1	3	fr	2	4	2								2				2	2	2	1	1	1	1	3	1	1	3	2	2	3	3	1	3	3	3	3	3	3	2	0	0
421	1	1	en	2	6	5								5				10	5	11	3	1	1	1	3	2	1	2	2	2	2	1	1	2	2	2	1	1	5	5	1	1
422	1	1	en	2	4	6					2			6				8	6	9	2	1	0	0	2	4	1	1	1	2	2	1	1	2	2	2	2	3	3	6	0	1
423	1	3	en	2	2	10								10				5	2	6	3	1	1	1	3	3	1	2	2	1	3	2	1	3	2	2	2	4	1	2	0	1
425	1	3	en	2	3	3			1					3		1		3	1	3	1	1	0	0	2	1	1	1	1	4	1	1	1	4	4	4	4	4	2	1	1	0
426	1	3	fr	1	3	9							4	9				7	4	8	3	1	0	0	2	1	1	1	4	4	1	4	1	4	2	4	4	4	2	4	0	0
432	1	1	en	2	5	7						2		7			2	9	6	10	3	0	0	0	1	6	1	3	3	2	3	4	1	4	3	3	2	3	4	6	0	1
434	1	3	en	2	6	12	Application Specialist HR							7				9	6	10		1	0	1	2	1	1	3	3	1	3	3	1	4	3	3	3	3	5	6	0	0
438	1	1	fr	2	5	2								2				2	1	2	1	1	1	1	3	2	1	1	1	2	3	1	1	4	3	2	2	3	4	1	1	1
439	1	3	fr	2	5	2								2				2	2	2	1	1	1	1	3	1	1	2	2	2	3	3	1	2	2	3	3	3	4	2	0	0
440	1	3	en	2	2	7						2		7			2	9	6	10	3	1	0	0	2	1	1	3	2	2	3	2	1	4	4	4	4	4	1	6	0	0
441	1	1	en	2	6	7						2		7			2	9	6	10	3	0	0	0	1	1	1	2	2	2	2	2	1	2	3	2	3	4	5	6	0	0
444	1	3	fr	1	4	8								8				9	6	10	3	1	1	1	3	1	1	3	3	3	2	3	1	3	2	2	3	1	3	6	0	0
445	1	1	en	1	5	1		2						1	2			1	1	1	1	0	0	0	1	2	1	1	1	1		2	1	4	4	3	4	4	4	1	1	1
446	1	1	fr	2	4	4								4				4	2	5	3	1	1	1	3	1	1	4	4	4	2	4	1	3	2	4	4	3	3	2	0	0
447	1	1	en	2	6	7						1		7			1	8	5	9	2	0	0	0	1	1	1	3	2	2	3	3	1	2	1	1	4	2	5	5	1	0
449	1	3	en	2	3	7						1		7			1	8	5	9	2	1	0	0	2	1	1	3	2	1	3	1	1	3	3	2	3	4	2	5	1	0
451	1	3	fr	2	3	2								2				2	1	2	1	1	1	1	3	1	1	1	2	1	3	2	1	4	4	3	4	4	2	1	1	0
452	1	1	en	2	4	2								2				2	2	2	1	1	1	0	2	1	1	2	1	2	2	2	1	3	3	3	3	4	3	2	0	0
455	1	3	en	2	5	7						2		7			2	9	6	10	3	1	1	1	3	2	1	2	2	1	3	3	1	3	3	3	3	4	4	6	0	1
456	1	3	fr	2	5	2								2				2	1	2	1	1	1	1	3	2	1	3	3	2	1	3	1	3	3	3	3	4	4	1	1	1
457	1	6	fr	1	3	12	Coordonateur							12				10	5	11	3	1	1	1	3	1	1	1	1	1	1	1	1	3	3	4	4	4	2	5	1	0
458	1	6	fr	2	5	7						1		7			1	8	5	9	2	1	1	1	3	1	1	2	2	2	1	2	1	3	3	3	3	3	4	5	1	0
459	1	6	fr	2	2	3			3					3		3		3	2	4	1	1	1	1	3	1	1	2	2	1	2	2	1	4	3	3	3		1	2	0	0
462	1	6	fr	1	2	7						1		7			1	8	5	9	2	1	1	0	2	1	1	1	1	1	1	3	1	4	4	4	4	4	1	5	1	0
463	1	6	fr	2	3	3			1					3		1		3	2	3	1	1	1	1	3	2	1	2	1	1	1	2	1	4	3	4	4	4	2	2	0	1
464	1	6	fr	2	4	7						2		7			2	9	6	10	3	0	0	0	1	6	0						0						3	6	0	1
466	1	6	fr	2	2	3			3					3		3		3	1	4	1	1	1	1	3	1	1	2	2	2	2	2	1	4	3	1	3	4	1	1	1	0
467	1	6	fr	2	3	2								2				2	2	2	1	1	1	1	3	1	1	3	1	1	2	1	1	4	4	3	3	4	2	2	0	0
469	1	6	fr	2	3	3			1					3		1		3	1	3	1	1	1	1	3	1	1	2	1	1	2	1	1	4	4	1	4	4	2	1	1	0
470	1	6	fr	2	3	3			1					3		1		3	1	3	1	1	1	1	3	1	1	1	1	1	1	1	1	4	4	4	4	4	2	1	1	0
471	1	6	fr	2	4	12	Coordonnatrice de recherche							10				5	2	6	3	1	1	1	3	4	1	1	1	1	1	1	1	4	4	4	4	4	3	2	0	1
476	1	3	en	2	3	1		2						1	2			1	1	1	1	1	1	0	2	1	1	2	3	3	3	3	1	3	3	3	3	3	2	1	1	0
477	1	3	en	1	4	7						2		7			2	9	6	10	3	1	0	0	2	1	1	3	3	2	3	4	1	3	4	3	3	4	3	6	0	0
478	1	3	en	1	4	1		2						1	2			1	1	1	1	1	0	0	2	1	1	2	2	2	3	2	1	3	4	3	3	2	3	1	1	0
480	1	6	fr	2	6	9							3	9				6	3	7	2	1	0	1	2	1	1	2	1	1	1	1	1	3	4	3	4	4	5	3	1	0
481	1	3	fr	2	3	10								10				5	2	6	3	1	1	1	3	2	1	3	2	1	3	2	1	3	2	3	3	3	2	2	0	1
482	1	6	fr	2	3	3			1					3		1		3	2	3	1	1	1	1	3	1	1	1	1	1	1	1	1	4	4	4	4	4	2	2	0	0
483	1	6	fr	2	3	7						1		7			1	8	6	9	2	1	1	1	3	1	1	2	2	2	2	3	1	3	2	3	3	4	2	6	0	0
484	1	6	fr	2	3	12	Archiviste							7			2	9	6	10	3	1	1	1	3	3	1	2	2	2	2	2	1	3	3	3	3	4	2	6	0	1
486	1	1	en	1	3	4								4				4	2	5	3	1	1	1	3	1	1	3	2	2	3	3	1	4	3	3	3	4	2	2	0	0
487	1	1	en	2	6	9							4	9				7	4	8	3	1	1	1	3	4	1	2	2	3	3	3	1	3	3	3	4	4	5	4	0	1
488	1	6	fr	2	2	7						2		7			2	9	6	10	3	1	0	0	2	3	1	2	2	2	2	3	1	3	3	3	3	3	1	6	0	1
490	1	6	fr	2	3	3			1					3		1		3	1	3	1	0	1	1	1	1	1	1	1	1	1	1	1	4	4	4	3	4	2	1	1	0
491	1	6	fr	1	4	3			1					3		1		3	2	3	1	0	0	1	1	1	1	2	2	2	2	2	1	3	3	3	3	3	3	2	0	0
492	1	3	en	2	2	10								10				5	2	6	3	0	0	0	1	2	1	2	1	1	1	1	1	4	3	3	3	4	1	2	0	1
497	1	1	fr	2	3	7						1		7			1	8	6	9	2	1	0	0	2	1	1	4	4	3	3	2	1	3	2	2	3	3	2	6	0	0
498	1	6	fr	2	3	3			1					3		1		3	1	3	1	1	1	1	3	1	1	1	1	1	1	1	1	4	4	4	4	4	2	1	1	0
499	1	6	fr	1	3	3			1					3		1		3	1	3	1	1	1			1	1	1	1	1	1	1	1	4	4	4	4	4	2	1	1	0
501	1	6	fr	2	4	2								2				2	1	2	1	0	0	0	1	1	1	1	1	1	1	1	1		4	4	4	4	3	1	1	0
502	1	1	en	2	4	7						1		7			1	8	5	9	2	1	0	0	2	2	1	4	3	2	4	4	1	3	1	2	4	3	3	5	1	1
506	1	1	fr	2	2	4								4				4	2	5	3	1	1	1	3	1	1	3	3	2	2	3	1	3	3	2	3	4	1	2	0	0
507	1	1	fr	2	3	2								2				2	2	2	1	0	0	0	1	1	1	2	4	2	4	2	1	3	2	1	1	1	2	2	0	0
508	1	1	fr	2	5	7						2		7			2	9	5	10	3	1	1	1	3	6	1	1	1	1	1	1	0						4	5	1	1
509	1	3	en	1	3	3			7	dietitian				3		7		3	1	4	1	0	0	0	1	1	1	3	3	1	1	3	1	4	4	3	3	4	2	1	1	0
510	1	1	en	2	5	2								2				2	2	2	1	0	0	0	1	6	1	1	1	1	1	2	1	1	1	4	4	4	4	2	0	1
511	1	6	fr	2	5	9							3	9				6	3	7	2	1	1	1	3	1	1	2	2	2	1	2	1	3	3	4	4	4	4	3	1	0
512	1	6	fr	2	5	3			3					3		3		3	1	4	1	1	1	1	3	1	1	2	2	1	2	2	1	4	3	3	4	4	4	1	1	0
515	1	6	fr	2	3	3			1					3		1		3	1	3	1	1	0	0	2	1	1	2	1	2	1	2	1	3	3	3	3	4	2	1	1	0
516	1	6	fr	2	3	2								2				2	2	2	1	0	0	0	1	2	1	2	1	1	1	3	1	4	3	3	3	4	2	2	0	1
517	1	1	en	2	3	7						1		7			1	8	6	9	2	1	0	0	2	2	1	4	4	3	4	4	1	3	2	3	2	3	2	6	0	1
518	1	6	fr	2	2	10								10				5	2	6	3	1	1	1	3	2	1	2	2	2	2	1	1	3	3	3	3	3	1	2	0	1
519	1	6	fr	2	4	2								2				2	2	2	1	0	0	0	1	1	1	3	1	3	1	2	1	3	3	3	3	3	3	2	0	0
520	1	6	fr	2	3	2								2				2	1	2	1	0	0	0	1	2	1	1	1	1	1	1	1	4	3	3	4	4	2	1	1	1
523	1	3	en	2	3	7						2		7			2	9	6	10	3	1	0	0	2	1	1	3	4	2	1	3	1	3	1	4	3	3	2	6	0	0
526	1	3	fr	2	5	2								2				2	1	2	1	1	1	1	3	2	1	4	4	4	4	4	1	3	1	3	2	2	4	1	1	1
528	1	6	fr	1	5	3			7	auxiliaire enservice sociaux et en santé				5		7		10	6	11	3	1	1	1	3	1	1	4	4	4	4	4	1	4	3	4	3	4	4	6	0	0
530	1	1	fr	2	4	2								2				2	2	2	1	1	1	1	3	1	1	3	3	2	2	3	1	3	2	3	3	2	3	2	0	0
532	1	6	fr	2	2	10								10				5	2	6	3						0						0						1	2	0
534	1	6	fr	2	4	2								2				2	1	2	1	0	0	0	1	1	1	1	1	1	1	1	1	4	3	4	4	4	3	1	1	0
535	1	3	en	2	4	7						1		7			1	8	5	9	2	0	0	0	1	1	1	1	1	1	1	1	1	4	4	4	4	4	3	5	1	0
536	1	3	en	2	5	2								2				2	1	2	1	1	0	0	2	1	1	3	4	2	3	3	1	4	2	3	3	3	4	1	1	0
538	1	1	en	1	6	1		2						1	2			1	1	1	1	1	0	1	2	2	1	1	3	1	1	2	1	4	4	4	4	4	5	1	1	1
539	1	3	en	3	1	12	sleepers							12				10	5	11	3	0	0	0	1	1	1	4	4	4	4	4	1	1	1	1	1	1	1	5	1	0
540	1	3	en	2	6	1		1						1	1			1	1	1	1	0	0	0	1	1	1	1	1	1	1	1	1	4	4	4	4	4	5	1	1	0
542	1	1	en	1	3	1		2						1	2			1	1	1	1	1	0	0	2	2	1	1	1	1	1	1	1	4	4	4	4	4	2	1	1	1
543	1	6	fr	2	3	3			1					3		1		3	2	3	1	1	1	1	3	1	1	2	2	2	2	2	1	3	3	3	3	3	2	2	0	0
544	1	6	fr	2	3	2								2				2	1	2	1	1	1	1	3	1	1	1	1	1	2	2	1	4	4	3	4	4	2	1	1	0
545	1	6	fr	2	3	7						1		7			1	8	5	9	2	1	0	0	2	1	1	3	2	3	2	4	1	4	2	3	3	4	2	5	1	0
547	1	3	en	2	4	2								2				2	1	2	1	1	1	1	3	1	1	4	3	2	3	3	1	3	2	3	3	3	3	1	1	0
549	1	1	fr	2	5	7						1		7			1	8	5	9	2	1	1	1	3	1	1	2	2	1	1	3	1	4	3	4	4	4	4	5	1	0
553	1	3	en	1	3	1		2						1	2			1	1	1	1	1	0	1	2	2	1	1	1	1	1	1	1	3	4	3	2	4	2	1	1	1
555	1	1	en	1	5	4								4				4	1	5	3	1	0	0	2	6	1	4	3	2	3	4	1	2	2	2	1	3	4	1	1	1
556	1	6	fr	2	4	2								2				2	1	2	1	1	1	1	3	1	1	2	1	2	3	2	1	3	3	2	3	3	3	1	1	0
557	1	1	en	2	5	7						1		7			1	8	5	9	2	1	0	0	2	1	1	4	4	3	4	4	1	3	2	3	3	3	4	5	1	0
558	1	4	en	2	4	7						2		7			2	9	6	10	3	1	0	0	2	3	1	4	4	3	4	4	1	3	1	2	2	2	3	6	0	1
559	1	4	en	2	4	7						1		7			1	8	5	9	2	1	0	0	2	2	1	1	1	1	1	1	1	4	4	4	4	4	3	5	1	1
560	1	6	fr	2	6	3			3					3		3		3	1	4	1	0	0	0	1	1	1	1	1	1	1	1	1	4	4	4	4	4	5	1	1	0
561	1	4	fr	2	6	1		1						1	1			1	1	1	1	1	1	1	3	1	1	1	2	1	1	1	1	4	4	3	4	4	5	1	1	0
569	1	4	fr	1	3	12	APPROVISIONNEMENT							11				10	6	11	3	1	1	0	2	1	1	3	3	2	2	3	1	3	2	2	3	3	2	6	0	0
570	1	4	en	2	4	9							3	9				6	4	7	2	1	1	0	2	1	1	3	3	1	1	2	1	4	3	3	3	3	3	4	0	0
573	1	4	en	1	6	1		2						1	2			1	1	1	1	1	0	0	2	1	1	3	1	1	3	3	1	3	2	2	3	4	5	1	1	0
574	1	4	en	2	5	4								4				4	2	5	3	1	1	1	3	1	1	3	4	3	3	4	1	3	3	3	3	3	4	2	0	0
575	1	4	fr	2	4	3			1					3		1		3	1	3	1	1	0	0	2	1	1	1	1	1	1	1	1	3	4	4	4	4	3	1	1	0
576	1	4	fr	2	4	7						2		7			2	9	6	10	3	1	1	1	3	6	1	4	4	4	1	4	1	3	2	2	3	3	3	6	0	1
577	1	4	fr	1	3	11								11				10	6	11	3	0	0	0	1	1	1	1	1	1	1	2	1	3	3	2	4	4	2	6	0	0
580	1	4	en	2	3	7						2		7			2	9	6	10	3	1	1	1	3	2	1	2	3	1	1	1	1	4	4	4	4	4	2	6	0	1
581	1	4	en	2	3	3			7	Music Therapist				3		7		3	2	4	1	1	1	1	3	3	1	1	1	1	1	1	1	4	4	3	3	4	2	2	0	1
582	1	4	en	2	5	2								2				2	1	2	1	1	0	1	2	1	1	2	2	2	1	2	1	3	3	4	4	4	4	1	1	0
583	1	4	fr	1	5	7						1		7			1	8	5	9	2	0	0	0	1	1	1	3	3	1	4	4	1	3	1	2	3	4	4	5	1	0
584	1	1	en	2	3	7						1		7			1	8	5	9	2	0	0	0	1	1	1	1	1	1	1	1	1	4	4	4	4	4	2	5	1	0
585	1	3	en	2	5	2								2				2	1	2	1	1	1	1	3	1	1	3	2	1		3	1	4	3	4	3	3	4	1	1	0
586	1	6	fr	2	3	3			3					3		3		3	2	4	1	1	1	1	3	1	1	1	1	1	1	1	1	4	4	4	4	4	2	2	0	0
587	1	4	fr	2	3	2								2				2	2	2	1	1	0	0	2	1	1	1	1	1	1	3	1	4	4	4	4	4	2	2	0	0
588	1	4	fr	2	5	3								3				3	2	4	1	0	0	0	1	1	1	2	2	2	2	2	1	4	4	2	4	4	4	2	0	0
591	1	4	en	2	5	7						1		7			1	8	5	9	2	1	1	1	3	2	1	2	2	2	1	4	1	3	3	3	3	4	4	5	1	1
592	1	4	en	1	5	4								4				4	1	5	3	1	1	1	3	1	1	3	2	2	2	4	1	2	2	2	3	3	4	1	1	0
593	1	6	fr	1	5	2								2				2	1	2	1	1	1	1	3	1	1	1	1	1	1	2	1	3	3	4	4	4	4	1	1	0
596	1	4	en	2	6	7						2		7			2	9	5	10	3	0	0	0	1	3	1	2	2	2	2	2	1	3	3	3	3	4	5	5	1	1
597	1	4	en	1	2	10								10				5	2	6	3	1	0	0	2	4	1	2	2	1	2	1	1	3	3	2	3	3	1	2	0	1
599	1	3	en	1	6	1		2						1	2			1	1	1	1	1	0	0	2	1	1	3	2	2	2	3	1	3	3	1	3	3	5	1	1	0
600	1	4	en	2	4	7						1		7			1	8	5	9	2	1	0	0	2	1	1	3	1	3	4	3	1	4	3	2	4	4	3	5	1	0
603	1	4	en	2	3	3			2					3		2		3	2	4	1	1	1	1	3	2	1	2	1	1	1	1	1	4	2	4	3	3	2	2	0	1
605	1	1	en	2	5	3			1					3		1		3	1	3	1	1	1	1	3	2	1	3	2	1	2	2	1	4	3	3	3	4	4	1	1	1
606	1	4	fr	1	5	9							4	9				7	4	8	3	1	1	1	3	1	1	4	3	2	1	1	1	2	2	2	4	3	4	4	0	0
607	1	4	en	2	4	7						2		7			2	9	6	10	3	1	0	0	2	6	1	3	2	3	4	4	1	3	4	3	3	4	3	6	0	1
608	1	6	fr	1	5	9							3	9				6	4	7	2	1	1	1	3	6	1	2	2	1	1	2	1	3	2	3	3	3	4	4	0	1
609	1	4	fr	2	4	7						2		7			2	9	5	10	3	0	0	0	1	2	1	2	2	1	2	2	1	3	3	4	4	4	3	5	1	1
610	1	6	fr	2	3	2								2				2	2	2	1	0	0	0	1	1	1	2	2	3	2	2	1	3	3	3	3	3	2	2	0	0
612	1	4	en	2	3	7						2		7			2	9	6	10	3	1	1	1	3	1	1	2	2	2	3	3	1	3	3	3	3	4	2	6	0	0
613	1	4	en	1	4	4								4				4	1	5	3	1	1	0	2	1	1	2	2	1	2	3	1	3	3	3	2	3	3	1	1	0
614	1	4	en	2	5	3			2					3		2		3	2	4	1	1	1			3	1	1	2	1	2	2	1	4	3	3	4	4	4	2	0	1
615	1	4	fr	2	3	2								2				2	1	2	1	1	1	0	2	1	1	2	1	1	1	1	1	4	4	3	4	4	2	1	1	0
616	1	6	fr	2	2	2								2				2	2	2	1	1	1	1	3	1	1	2	2	2	3	1	1	3	3	3	2	3	1	2	0	0
618	1	4	en	2	2	2								2				2	1	2	1	1	1	0	2	2	1	1	1	1	1	3	1	3	3	4	3	4	1	1	1	1
621	1	6	fr	2	3	2								2				2	1	2	1	0	0	0	1	1	1	2	2	2	1	2	1	3	3	3	3	4	2	1	1	0
624	1	6	fr	1	3	3			7	Archiviste médical				7		7	2	9	6	10	3	1	1	1	3	1	1	3	2	3	3	4	1	3	2	3	4	4	2	6	0	0
625	1	4	en	2	4	4								4				4	1	5	3	1	0	0	2	1	1	2	2	3	3	4	1	2	3	3	2	4	3	1	1	0
627	1	4	fr	1	5	4								4				4	2	5	3	0	0	0	1	5	1	1	2	3	3	4	1	1	3	3	4	4	4	2	0	1
629	1	3	en	2	3	3			3					3		3		3	1	4	1	1	1	0	2	2	1	1	1	1	1	1	1	4	3	4	4	4	2	1	1	1
630	1	6	fr	2	5	3			1					3		1		3	1	3	1	0	0	0	1	2	1	1	1	1	1	1	1	4	4	1	1	1	4	1	1	1
632	1	6	fr	2	3	7						1		7			1	8	5	9	2	1	1	1	3	1	1	2	1	1	2	2	1	4	4	4	4	4	2	5	1	0
633	1	4	fr	2	5	9							3	9				6	4	7	2	1	1	1	3	1	1	2	2	2	3	2	1	3	3	3	4	4	4	4	0	0
634	1	4	fr	2	3	9							4	9				7	4	8	3	1	1	1	3	2	1	2	2	1	2	2	1	4	4	4	4	4	2	4	0	1
636	1	4	en	2	3	9							3	9				6	3	7	2	1	0	0	2	1	1	4	4	3	4	3	1	3	2	3	3	3	2	3	1	0
639	1	4	fr	2	4	7						2		7			2	9	5	10	3	1	1	1	3	6	1	4	4	4	2	4	1	2	2	2	2	2	3	5	1	1
640	1	4	en	2	3	10								10				5	2	6	3	0	0	0	1	5	1	1	2	1	1		1	3	3	3	4	4	2	2	0	1
641	1	6	fr	2	5	7						2		7			2	9	6	10	3	1	1	1	3	5	1	2	2	2	2	2	1	4	4	4	4	4	4	6	0	1
643	1	4	fr	2	3	7						2		7			2	9	6	10	3	0	0	0	1	4	1	1	1	1	1	1	1	4	3	4	4	4	2	6	0	1
646	1	4	en	2	4	7						1		7			1	8	5	9	2	1	0	0	2	1	1	1	1	1	1	1	1	4	4	3	4	4	3	5	1	0
647	1	3	fr	3	3	9							3	9				6	3	7	2	1	0	0	2	1	1	1	1	1	1	1	1	4	4	3	4	4	2	3	1	0
651	1	1	en	2	4	7						2		7			2	9	6	10	3	0	1	1	1	6	1	4	4	3	3	4	1	3	3	2	3	3	3	6	0	1
656	1	3	en	2	4	10								10				5	2	6	3	0	0	0	1	5	1	3	3	2	2	2	1	3	2	3	3	3	3	2	0	1
657	1	4	fr	2	5																	1	1	1	3	1	1	1	1	1	1	1	1	4	4	4	4	4	4		0	0
658	1	4	fr	1	6	1		1						1	1			1	1	1	1	0	0	0	1	2	1	2	1	1	1	2	1	4	3	3	3	4	5	1	1	1
659	1	4	en	2	2	7						1		7			1	8	5	9	2	1	1	1	3	1	1	3	2	1	2	3	1	4	2	3	3	4	1	5	1	0
662	1	4	en	2	5	7						2		7			2	9	5	10	3	0	0	0	1	4	1				4		1	3	2	3	2	3	4	5	1	1
663	1	4	en	1	5	4								4				4	2	5	3	1	1	1	3	4	1	2	2	2	2	2	1	3	2	2	3	3	4	2	0	1
664	1	3	fr	2	4	12	Physicienne							1	1			1	2	1	1	0	0	0	1	3	1	1	1	1	1	1	1	4	4	4	4	4	3	2	0	1
665	1	3	en	1	3	1		2						1	2			1	1	1	1	1	1	1	3	2	1	1	1	1	3	1	1	4	3	3	4	4	2	1	1	1
667	1	4	fr	1	4	11								11				10	6	11	3	0	0	0	1	1	1	2	2	1	2	3	1	2	3	3	3	3	3	6	0	0
669	1	3	en	2	5	10								10				5	2	6	3	0	0	0	1	5	1	2	2	1	2	2	1	3	3	2	3	4	4	2	0	1
670	1	1	fr	2	4	2								2				2	1	2	1	1	1	1	3	1	1	3	2	2	3	4	1	3	2	3	3	3	3	1	1	0
673	1	4	fr	2	4	4								4				4	1	5	3	1	1	1	3	1	1	1	1	1	1	1	1	4	4	4	4	4	3	1	1	0
674	1	1	en	2	5	2								2				2	1	2	1	0	0	0	1	1	1	2	1	2	2	3	1	3	3	2	3	4	4	1	1	0
675	1	6	fr	1	5																	1	1	1	3	1	1	1	1	1	1	1	1	3	3	4	3	4	4		1	0
676	1	4	en	2	4	2								2				2	1	2	1	0	0	0	1	1	1	3	2	2	2	2	1	3	1	4	1	3	3	1	1	0
678	1	3	fr	1	5	2								2				2	2	2	1	1	1	1	3	1	1	3	3	2	2	4	1	3	2	2	3	3	4	2	0	0
679	1	4	fr	2	6	2								2				2	2	2	1	1	1	1	3	1	1	3	3	4	4	4	1	3	3	3	3	3	5	2	0	0
681	1	4	fr	1	5	9							4	9				7	4	8	3	1	1	1	3	1	1	2	2	2	2	2	1	3	3	2	3	3	4	4	0	0
682	1	6	fr	2	4	2								2				2	1	2	1	1	1	1	3	1	1	3	2	2	1	3	1	4	3	3	4	4	3	1	1	0
684	1	4	fr	2	6	9							4	9				7	4	8	3	1	1	1	3	3	1	3	2	3	3	3	1	2	2	2	2	2	5	4	0	1
686	1	3	en	2	4	7						1		7			1	8	6	9	2	0	0	0	1	1	1	4	4	2	3	2	1	3	2	2	2	2	3	6	0	0
687	1	4	fr	2	4	4								4				4	2	5	3	1	0	0	2	6	1	2	2	2	2	1	1	3	3	3	3	4	3	2	0	1
688	1	3	en	2	4	9							3	9				6	4	7	2	1	0			2	1	2	2	2	2	2	1	3	3	3	3	3	3	4	0	1
689	1	3	fr	1	6	1		2						1	2			1	2	1	1	0	0	0	1	1	1	1	1	1	1	2	1	1	1	1	3	4	5	2	0	0
690	1	4	en	2	6																	1	1	0	2	6	1	2	3	2	3	2	1	4	3	3	4	4	5		0	1
692	1	3	fr	2	3	7						1		7			1	8	6	9	2	0	0	0	1	2	1	2	3	2	2	2	1	2	3	3	2	2	2	6	0	1
694	1	4	fr	1	5	9							3	9				6	4	7	2	1	1	1	3	1	1	2	2	2	2	2	1	3	3	3	3	3	4	4	0	0
695	1	4	en	2	5	7						1		7			1	8	5	9	2	1	0	0	2	1	1	3	1	3	4	4	1	3	3	3	3	3	4	5	1	0
697	1	3	en	1	5	1		2						1	2			1	1	1	1	1	1	0	2	1	1	3	2	2	3	3	1	3	2	2	2	1	4	1	1	0
698	1	6	fr	2	4	2								2				2	1	2	1	0	0	0	1	1	1	1	1	1	1	1	1	4	4	4	4	4	3	1	1	0
700	1	3	en	2	6	2								2				2	2	2	1	1	1	1	3	1	1	2	2	2	2	3	1	4	4	2	3	4	5	2	0	0
701	1	3	en	1	5	1		2						1	2			1	1	1	1	0	0	0	1	1	1	3	3	2	1	3	1	4	3	3	4	2	4	1	1	0
703	1	4	en	2	3	2								2				2	1	2	1	1	0	0	2	1	1	4	3	3	3	4	1	4	3	3	4	4	2	1	1	0
704	1	1	en	2	6	1		2						1	2			1	1	1	1	1	1	1	3	1	1	1	1	1	1	1	1	4	4	4	4	4	5	1	1	0
705	1	6	fr	2	4	2								2				2	1	2	1	1	1	1	3	1	1	1	1	1	1	2	1	4	3	4	3	4	3	1	1	0
707	1	1	en	1	4	8								8				9	6	10	3	1	1	1	3	2	1	4	3	3	2	4	1	3	2	3	3	3	3	6	0	1
708	1	4	fr	2	4	9							3	9				6	3	7	2	1	1	0	2	1	1	3	3	3	2	3	1	2	2	3	3	3	3	3	1	0
709	1	4	en	2	5	9							4	9				7	4	8	3	1	1	1	3	6	1	2	2	1	1	3	1	4	4	4	4	4	4	4	0	1
710	1	3	fr	1	4	1		2						1	2			1	1	1	1	1	1	1	3	1	1	3	2	2	3	4	1	3	3	3	3	2	3	1	1	0
712	1	1	en	2	4	6					1			6				8	5	9	2	1	1	1	3	1	1	3	3	2	3	3	1	3	2	3	2	3	3	5	1	0
713	1	6	fr	2	3	2								2				2	1	2	1	1	1	1	3	1	1	2	2	2	2	2	1	3	3	3	3	4	2	1	1	0
715	1	6	fr	2	4	3			1					3		1		3	1	3	1	0	0	0	1	1	1	1	1	1	1	1	1	4	4	4	4	4	3	1	1	0
717	1	4	fr	2	5	7						2		7			2	9	6	10	3	1	1	1	3	3	1	3	2	2	1	3	1	3	3	3	3	3	4	6	0	1
718	1	6	fr	2	2	3			1					3		1		3	2	3	1	0	0	0	1	1	1	1	1	2	1	2	1	4	4	4	4	4	1	2	0	0
719	1	2	fr	1	3	1		2						1	2			1	1	1	1	0	0	0	1	1	1	1	2	2	2	2	1	4	4	3	4	4	2	1	1	0
721	1	6	fr	1	5	7						2		7			2	9	6	10	3	1	1	1	3	6	1	3	3	2	1	3	1	3	2	2	2	2	4	6	0	1
723	1	3	en	2	2	7						2		7			2	9	5	10	3	1	1	1	3	1	1	2	2	2	2	3	1	3	3	3	3	4	1	5	1	0
724	1	2	fr	1	5	1		2						1	2			1	1	1	1	1	1	1	3	1	1	4	3	2	2	3	1	3	3	3	4	4	4	1	1	0
727	1	2	fr	2	3	7						2		7			2	9	6	10	3	0	0	0	1	1	1	2	2	2	3	2	1	3	2	2	3	3	2	6	0	0
730	1	2	fr	2	4	1		2						1	2			1	2	1	1	0	0	0	1	6	1	1	1	2	4	2	1	3	4	4	4	4	3	2	0	1
731	1	4	en	1	4	10								10				5	1	6	3	0	0	0	1	1	1	1	1	1	1	1	1	4	4	4	4	4	3	1	1	0
732	1	4	fr	2	5	9							4	9				7	4	8	3	0	0	0	1	1	1	1	1	1	1	2	1	4	4	4	4	4	4	4	0	0
734	1	2	fr	2	2	7						2		7			2	9	6	10	3	0	0	0	1	6	1	1	1	1	1	1	1	4	4	2	4	4	1	6	0	1
736	1	2	fr	1	4	9							4	9				7	4	8	3	1	1	1	3	4	1	2	1	3	1	3	1	3	3	3	3	4	3	4	0	1
738	1	4	en	2	5	7						2		7			2	9	6	10	3	1	1	1	3	3	1	4	4	4	3	4	1	1	1	2	1	1	4	6	0	1
739	1	2	fr	2	2	7						2		7			2	9	6	10	3	1	0	0	2	6	1	3	3	3	3	3	1	3	3	3	3	3	1	6	0	1
741	1	2	fr	1	4	10								10				5	2	6	3	1	1	1	3	6	1	3	2	2	2	3	1	3	2	2	3	2	3	2	0	1
742	1	4	fr	2	4	2								2				2	2	2	1	0	0	0	1	1	1	2	1	2	1	3	1	3	3	2	4	4	3	2	0	0
743	1	2	fr	1	5	1		2						1	2			1	2	1	1	1	1	1	3	1	1	3	1	2	2	3	1	2	3	1	3	4	4	2	0	0
744	1	2	fr	2	3	7						1		7			1	8	6	9	2	0	0	0	1	2	1	1	1	2	2	1	0						2	6	0	1
745	1	3	en	1	4	1		2						1	2			1	1	1	1	0	0	0	1	1	1	1	1	1	1	1	1	4	4	4	4	4	3	1	1	0
746	1	2	fr	2	5	8								8				9	6	10	3	1	1	1	3	1	1	1	1	1	1	1	1	4	4	3	4	4	4	6	0	0
747	1	2	fr	1	3	8								8				9	6	10	3	1	1	1	3	2	1	2	3	2	2	2	1	3	3	3	3	3	2	6	0	1
751	1	1	en	2	4	8								8				9	6	10	3	0	0	0	1	5	1	4	4	4	3	4	1	2	2	3	3	3	3	6	0	1
753	1	2	fr	1	4	8								8				9	6	10	3	1	1	1	3	1	1	4	4	3	2	3	1	2	2	2	2	1	3	6	0	0
755	1	2	fr	1	4	8								8				9	6	10	3	1	1	1	3	6	1	4	4	4	4	4	1	1	1	1	1	1	3	6	0	1
756	1	4	fr	2	3	7						2		7			2	9	6	10	3	1	1	0	2	3	1	2	2	1	3	3	1	2	3	2	2	1	2	6	0	1
758	1	4	fr	1	4	9							4	9				7	4	8	3	0	0	0	1	1	1	1	2	1	2	2	1	3	3	3	4	3	3	4	0	0
759	1	3	en	2	4	4								4				4	1	5	3	0	0	0	1	1	1	3	3	2	4	3	1	4	2	2	4	3	3	1	1	0
760	1	2	fr	2	4	7						2		7			2	9	6	10	3	1	1	1	3	6	1	4	4	4	4	4	1	4	3	4	4	4	3	6	0	1
761	1	3	en	2	3	7						1		7			1	8	6	9	2	1	0	0	2	1	1	3	3	2	2	3	1	3	3	4	4	4	2	6	0	0
762	1	1	fr	2	5	12	Architecte -planificatrice							12				10	6	11	3	0	0	0	1	4	1	2	2	1	2	2	1	1	1	2	2	1	4	6	0	1
764	1	2	fr	2	3	9							4	9				7	3	8	3	1	1	1	3	6	1	2	2	1	3	1	1	3	3	4	3	4	2	3	1	1
766	1	6	fr	2	5	3			1					3		1		3	2	3	1	1	0	0	2	2	1	2	2	1	1	1	1	4	4	2	4	4	4	2	0	1
767	1	3	en	2	5	10								10				5	2	6	3	1	1	1	3	2	1	1	1	1	1	1	1	4	4	3	4	4	4	2	0	1
768	1	1	en	2	6	1		2						1	2			1	1	1	1	1	1	1	3	3	1	1	1	1	1	1	1	4	4	4	4	4	5	1	1	1
769	1	1	en	1	2	7						1		7			1	8	5	9	2	1	1	1	3	3	1	2	2	1	2	2	1	4	4	2	3	3	1	5	1	1
770	1	2	fr	2	5	1		2						1	2			1	2	1	1	0	0	0	1	5	1	2	2	3	2	4	1	2	3	2	3	3	4	2	0	1
771	1	3	en	2	4	2								2				2	1	2	1	1	0	0	2	1	1	2	3	2	2	4	1	3	3	2	3	3	3	1	1	0
774	1	3	en	2	5	1		1						1	1			1	1	1	1	1	1	1	3	1	1	1	1	1	1	3	1	4	4	4	4	4	4	1	1	0
775	1	3	en	1	4	1		1						1	1			1	1	1	1	0	0		1	1	1	2	2	1	1	1	1	4	4	4	4	4	3	1	1	0
779	1	1	en	1	4	9							4	9				7	4	8	3	0	0	0	1	1	1	3	2	1	3	4	1	3	3	3	3	4	3	4	0	0
781	1	6	fr	2	2	12	Agente de planification, programmation et recherche (APPR)							12				10	6	11	3	1	0	1	2	3	1	1	1	1	1	1	1	2	4	3	3	4	1	6	0	1
782	1	3	en	2	5	1		1						1	1			1	1	1	1	1	0	0	2	1	1	1	1	1	1	1	1	4	4	4	4	4	4	1	1	0
784	1	2	fr	1	6	1		2						1	2			1	1	1	1	1	1	1	3	4	1	2	2	3	3	4	0						5	1	1	1
785	1	6	fr	1	6	3			1					3		1		3	1	3	1	1	1	1	3	1	1	2	1	1	1	2	1	4	3	3	3	4	5	1	1	0
786	1	6	fr	2	5	9							3	9				6	4	7	2	1	1	1	3	3	1	2	1	1	1	2	1	4	3	3	4	4	4	4	0	1
787	1	3	en	1	3	1		2						1	2			1	1	1	1	1	1	1	3	1	1	4	2	2	1	3	1	3	2	3	3	3	2	1	1	0
788	1	3	en	2	4	9							4	9				7	4	8	3	1	1	1	3	1	1	2	2	1	3	2	1	4	3	2	3	4	3	4	0	0
790	1	3	en	1	5	1		2						1	2			1	1	1	1	1	1	1	3	2	1	3	2	1	3	1	1	3	2	3	4	3	4	1	1	1
791	1	2	fr	2	4	1		2						1	2			1	2	1	1	1	1	1	3	2	1	3	3	2	3	3	1	3	2	2	3	3	3	2	0	1
792	1	2	fr	2	5	1		2						1	2			1	1	1	1	1	1	1	3	1	1	3	2	3	3	3	1	3	3	3	3	3	4	1	1	0
793	1	6	fr	2	4	3			7	Hygiéniste dentaire				3		7		3	1	4	1	1	1	1	3	1	1	1	1	1	1	1	1	4	2	4	4	4	3	1	1	0
794	1	3	en	2	3	1		2						1	2			1	1	1	1	1	1	1	3	1	1	4	3	3	2	4	1	2	1	2	2	2	2	1	1	0
795	1	6	fr	2	4	1		1						1	1			1	1	1	1	1	0	0	2	1	1	1	2	2	1	2	1	4	4	4	4	4	3	1	1	0
796	1	3	en	2	6	3								3				3	2	4	1	1	1	1	3	2	1	2	2	1	3	4	1	3	4	4	4	3	5	2	0	1
798	1	4	en	1	5	12	admitting clerk							7			1	8	5	9	2	1	1	1	3	1	1	3	3	2	3	4	1	4	3	3	3	4	4	5	1	0
801	1	2	fr	3	1	1		2						1	2			1	1	1	1	1	1	1	3	1	1	1	1	1	1	1	1	4	4	4	4	4	1	1	1	0
802	1	3	en	2	4	10								10				5	2	6	3	1	1	0	2	2	1	1	2	1	1	2	1	4	4	4	4	4	3	2	0	1
803	1	2	fr	1	5	1		2						1	2			1	2	1	1	0	0	0	1	1	1	3	2	2	3	3	1	3	2	3	3	3	4	2	0	0
804	1	1	fr	2	3	9							3	9				6	3	7	2	1	1	0	2	2	1	4	2	2	4	3	1	3	2	2	3	3	2	3	1	1
805	1	3	en	2	5	1		2						1	2			1	1	1	1	1	1	1	3	1	1	1	1	1	1	1	1	4	4	4	4	4	4	1	1	0
807	1	1	en	2	3	4								4				4	2	5	3	1	0	0	2	1	1	4	4	2	3	3	1	2	2	2	1	3	2	2	0	0
809	1	2	fr	1	5	8								8				9	6	10	3	1	1	1	3	4	1	4	4	4	4	4	1	4	2	3	3	3	4	6	0	1
810	1	2	fr	2	3	1		2						1	2			1	2	1	1	1	1	1	3	1	1	2	2	2	2	3	1	3	3	3	3	3	2	2	0	0
811	1	2	fr	2	5	7						2		7			2	9	6	10	3	1	1	1	3	2	1	3	3	4	2	4	1	2	2	2	2	3	4	6	0	1
813	1	2	fr	1	3	1		1						1	1			1	1	1	1	0	1	0	1	2	1	1	1	1	1	1	1	4	4	4	4	4	2	1	1	1
814	1	6	fr	1	5	7						2		7			2	9	6	10	3	1	1	1	3	2	1	1	1	1	1	1	1	3	3	2	3	3	4	6	0	1
815	1	2	fr	1	3	8								8				9	6	10	3	1	1	1	3	4	1	1	1	1	1	1	1	3	3	1	3	4	2	6	0	1
816	1	1	en	2	5	3								3				3	1	4	1	1	1	1	3	1	1	3	2	1	2	1	1	4	4	3	4	4	4	1	1	0
818	1	2	fr	2	4	7						2		7			2	9	6	10	3	1	1	1	3	4	1	3	3	2	3	3	1	3	3	3	3	3	3	6	0	1
819	1	4	fr	2	3	12	Chargée de projets							9				7	4	8		1	0	1	2	1	1	2	3	1	2	2	1	4	3	3	3	4	2	4	0	0
820	1	4	fr	2	4	12	Archiviste médicale							7			2	9	6	10	3	1	1	1	3	2	1	4	4	3	4	4	1	3	2	2	2	4	3	6	0	1
822	1	1	fr	2	4	2								2				2	1	2	1	0	0	0	1	1	1	4	4	4	4	4	1	2	2	2	2	2	3	1	1	0
824	1	3	en	2	5	2								2				2	1	2	1	1	1	1	3	1	1	1	1	1	1	2	1	3	3	3	4	4	4	1	1	0
825	1	2	fr	1	3	8								8				9	6	10	3	1	1	1	3	6	1	1	1	1	1	1	1	1	1	2	2	2	2	6	0	1
826	1	2	fr	2	5	9							3	9				6	4	7	2	1	1	1	3	5	1	2	2	3	3	3	1	3	3	3	3	3	4	4	0	1
827	1	3	en	1	6	1		1						1	1			1	1	1	1	1	1	1	3	1	1	3	3	2	1	3	1	3	3	2	3	4	5	1	1	0
829	1	6	fr	2	6	2								2				2	2	2	1	1	1	1	3	3	1	1	1	2	4	3	1	4	4	4	4	4	5	2	0	1
830	1	3	en	2	3	2								2				2	1	2	1	1	1	1	3	1	1	1	1	2	1	1	1	1	4	2	3	4	2	1	1	0
834	1	3	en	2	5	4								4				4	1	5	3	1	1	1	3	1	1	3	3	2	3	3	1	3	2	3	3	3	4	1	1	0
835	1	3	en	2	4	2								2				2	1	2	1	1	0	0	2	1	1	4	4	4	4	4	1	1	1	1	1	1	3	1	1	0
836	1	2	fr	2	4	8								8				9	6	10	3	1	1	1	3	3	1	4	4	4	4	4	1	1	2	4	3	2	3	6	0	1
839	1	2	fr	2	2	7						2		7			2	9	6	10	3	1	1	1	3	6	1	3	2	2	2	3	1	2	3	2	3	3	1	6	0	1
840	1	2	fr	1	4	11								11				10	6	11	3	1	1	1	3	2	1	3	3	3	4	4	1	2	3	2	3	3	3	6	0	1
841	1	4	fr	2	2	3			4					3		4		3	2	4	1	1	0	0	2	1	1	4	4	3	3	3	1	3	2	2	3	3	1	2	0	0
842	1	1	en	1	4	4								4				4	1	5	3	1	0	0	2	1	1	1	1	1	1	1	1	4	3	3	4	4	3	1	1	0
843	1	2	fr	1	5	1		2						1	2			1	1	1	1	1	1	1	3	1	1	2	1	1	1	1	1	3	3	2	3	2	4	1	1	0
845	1	1	en	2	5	9							4	9				7	3	8	3	1	1	1	3	6	1	1	1	1	2	2	1	3	4	3	4	4	4	3	1	1
846	1	4	fr	1	4	2								2				2	2	2	1	0	0	0	1	2	1	2	1	2	4	2	1	3	3	2	3	2	3	2	0	1
847	1	2	fr	1	4	8								8				9	6	10	3	1	1	1	3	1	1	3	1	1	1	3	1	2	2	2	2	3	3	6	0	0
849	1	2	fr	2	4	1		1						1	1			1	1	1	1	0	0	0	1	1	1	2	2	2	1	2	1	3	3	3	3	3	3	1	1	0
851	1	2	fr	1	4	8								8				9	6	10	3	1	1	0	2	5	1	3	3	2	2	3	1	3	2	2	4	4	3	6	0	1
852	1	4	fr	2	6	7						2		7			2	9	6	10	3	1	1	1	3	1	1	2	2	2	2	2	1	3	3	3	3	4	5	6	0	0
854	1	2	fr	1	4	8								8				9	6	10	3	0	0	0	1	1	1	4	4	4	4	4	1	1	1	1	1	4	3	6	0	0
855	1	2	fr	2	2	7						2		7			2	9	5	10	3	1	1	0	2	5	1	2	3	2	2	3	1	3	3	3	3	3	1	5	1	1
857	1	1	en	2	4	3			7	nutritionnist				3		7		3	1	4	1	1	1	1	3	1	1	4	4	1	3	3	1	3	2	2	2	3	3	1	1	0
858	1	4	fr	2	4	9							3	9				6	4	7	2	1	1	1	3	2	1	2	2	2	2	1	1	4	3	3	4	4	3	4	0	1
859	1	3	en	2	6	2								2				2	1	2	1	0	0	0	1	2	1	2	3	1	2	2	1	3	4	3	3	3	5	1	1	1
860	1	2	fr	2	2	9							3	9				6	3	7	2	0	0	0	1	1	1	2	2	2	2	3	1	3	3	2	3	4	1	3	1	0
861	1	2	fr	1	3	7						2		7			2	9	5	10	3	0	0	0	1	3	1	2	2	1	1	2	1	3	4	3	4	4	2	5	1	1
862	1	2	fr	1	3	9							3	9				6	3	7	2	1	1	1	3	2	1	4	3	3	1	4	1	3	2	4	3	3	2	3	1	1
863	1	1	fr	1	3	9							3	9				6	4	7	2	1	0	1	2	1	1	4	2	3	1	3	1	3	2	2	2	3	2	4	0	0
864	1	2	fr	1	6	1		2						1	2			1	1	1	1	1	1	1	3	4	1	2	1	3	1	3	1	3	3	3	3	3	5	1	1	1
865	1	1	en	2	5	2								2				2	1	2	1	1	1	1	3	1	1	1	1	1	1	1	1	4	4	4	4	4	4	1	1	0
867	1	2	fr	2	3	10								10				5	2	6	3	1	1	1	3	5	1	2	1	2	1	2	1	3	3	4	3	3	2	2	0	1
869	1	2	fr	2	2	9							3	9				6	4	7	2	1	1	1	3	4	1	2	2	2	2	2	1	3	3	3	3	3	1	4	0	1
870	1	2	fr	2	2	9							3	9				6	4	7	2	1	1	1	3	2	1	2	2	2	2	2	1	4	4	3	4	4	1	4	0	1
872	1	2	fr	2	3	12	Agente de recherche, biochimiste							10				5	2	6	3	1	1	1	3	2	1	3	3	3	3	3	1	3	2	2	3	2	2	2	0	1
874	1	3	en	2	6	3			3					3		3		3	1	4	1	0	0	0	1	2	1	3	2	1	3	4	1	4	4	2	4	4	5	1	1	1
875	1	2	fr	2	4	6					2			6				8	6	9	2	1	1	1	3	1	1	4	3	3	4	3	1	3	1	1	3	2	3	6	0	0
876	1	2	fr	2	3	9							3	9				6	4	7	2	1	1	1	3	3	1	3	3	2	4	2	1	3	2	2	2	3	2	4	0	1
877	1	2	fr	1	5	7						2		7			2	9	6	10	3	1	1	1	3	4	1	2	2	1	3	2	1	3	3	3	3	4	4	6	0	1
879	1	2	fr	2	4	7						1		7			1	8	6	9	2	1	1	1	3	2	1	3	3	2	3	4	1	3	3	2	3	3	3	6	0	1
882	1	2	fr	2	3	8								8				9	6	10	3	1	1	1	3	1	1	4	4	4	4	4	1	3	2	2	3	3	2	6	0	0
885	1	2	fr	2	4	9							3	9				6	3	7	2	0	0	0	1	1	1	4	3	4	4	4	1	3	1	3	3	2	3	3	1	0
892	1	6	fr	2	4	3			1					3		1		3	1	3	1	1	1	1	3	1	1	1	1	1	1	1	1	4	4	4	4	4	3	1	1	0
898	1	3	fr	1	3	9							4	9				7	4	8	3	1	0	0	2	6	1	3	2	3	2	3	1	3	2	2	3	3	2	4	0	1
899	1	4	en	2	6	12	Analyst							12				10	6	11	3	1	1	1	3	6	1	1	1	1	1	1	1	4	4	4	4	4	5	6	0	1
900	1	2	fr	1	3	9							4	9				7	4	8	3	1	1	1	3	3	1	3	2	2	3	3	1	3	3	2	3	2	2	4	0	1
902	1	3	en	2	4	1		2						1	2			1	1	1	1	1		1		1	1	2	1	1	1	1	1	4	4	3	4	4	3	1	1	0
904	1	2	fr	1	4	12	agent d'information							7				9	6	10		0	0	0	1	4	1	1	1	1	1	1	1	4	4	3	4	4	3	6	0	1
906	1	2	fr	2	4	2								2				2	2	2	1	1	1	1	3	2	1	3	2	2	3	4	1	3	2	1	3	2	3	2	0	1
908	1	2	fr	1	4	1		2						1	2			1	1	1	1	1	1	1	3	1	1	1	1	1	1	1	1	4	4	4	4	4	3	1	1	0
909	1	6	fr	2	4	3			1					3		1		3	2	3	1	1	1	1	3	3	1	2	3	4	4	4	1	4	3	3	3	3	3	2	0	1
911	1	6	fr	2	3	2								2				2	1	2	1	1	1	1	3	1	1	3	2	2	2	2	1	4	3	3	3	3	2	1	1	0
915	1	6	fr	2	3	3			1					3		1		3	1	3	1	1	1	1	3	1	1	1	1	1	2	2	1	4	3	4	3	4	2	1	1	0
916	1	2	fr	2	3	7						2		7			2	9	6	10	3	0	0	0	1	5	1	1	1	1	3	2	1	3	4	4	4	4	2	6	0	1
917	1	2	fr	2	3	3			1					3		1		3	1	3	1	1	1	1	3	3	1	2	2	2	2	2	1	4	3	4	4	4	2	1	1	1
919	1	2	fr	2	5	9							4	9				7	4	8	3	0	0	0	1	3	1	4	4	2	4	4	1	3	2	3	3	3	4	4	0	1
920	1	4	fr	2	3	3			1					3		1		3	2	3	1	1	0	1	2	1	1	2	2	1	3	3	1	3	3	4	3	4	2	2	0	0
921	1	3	fr	2	2	12	Stagiaire							12				10	6	11	3	1	1	1	3	2	1	4	4	3	4	4	1	3	2	3	2	3	1	6	0	1
922	1	2	fr	2	4	1		2						1	2			1	2	1	1	0	0	0	1	2	1	1	1	1	1	2	1	4	4	3	4	4	3	2	0	1
924	1	2	fr	2	3	3			7	nutritionniste				3		7		3	2	4	1	1	1	1	3	2	1	2	2	2	2	3	1	4	3	3	4	4	2	2	0	1
925	1	4	fr	2	3	12	research coordinator							10				5	2	6	3	1		0		1	1	2	2	2	2	2	1	3	2	3	3	3	2	2	0	0
926	1	2	fr	2	5	9							3	9				6	3	7	2	1	1	1	3	2	1	2	2	3	1	4	1	3	2	2	2	2	4	3	1	1
927	1	1	en	2	5	2								2				2	1	2	1	1	1	1	3	1	1	2	2	2	2	2	1	4	3	3	4	4	4	1	1	0
928	1	3	en	2	3	10								10				5	2	6	3	1	0	0	2	6	1	2	3	3	2	3	1	3	3	3	3	4	2	2	0	1
930	1	6	fr	1	6	11								11				10	5	11	3	1	1	1	3	1	1	2	1	3	1	3	1	4	4	2	4	4	5	5	1	0
931	1	2	fr	2	5	9							4	9				7	4	8	3	1	1	1	3	6	1	3	3	3	3	4	1	2	2	3	3	4	4	4	0	1
932	1	2	fr	2	5	9							3	9				6	3	7	2	1	1	1	3	3	1	2	2	2	2	3	1	3	3	3	3	3	4	3	1	1
933	1	2	fr	2	5	8								8				9	6	10	3	1	1	1	3	1	1	3	2	3	2	4	1	3	3	2	3	3	4	6	0	0
934	1	6	fr	2	2	3			1					3		1		3	2	3	1	1	1	1	3	1	1	1	1	1	1	1	1	3	3	4	3	4	1	2	0	0
935	1	2	fr	1	4	8								8				9	6	10	3	1	1	1	3	2	1	3	2	2	2	3	1	2	2	2	2	3	3	6	0	1
936	1	3	en	2	3	2								2				2	1	2	1	1	0	0	2	1	1	2	1	1	3	2	1	4	4	3	3	4	2	1	1	0
937	1	2	fr	2	2	7						2		7			2	9	6	10	3	1	1	1	3	2	1	2	2	1	1	1	1	3	4	3	3	4	1	6	0	1
938	1	2	fr	2	5	9							3	9				6	3	7	2	1	1	1	3	1	1	2	2	1	1	2	1	3	3	3	4	4	4	3	1	0
939	1	6	fr	2	2	2								2				2	2	2	1	1	1	1	3	5	1	2	2	2	1	2	1	3	3	2	3	3	1	2	0	1
940	1	2	fr	2	3	2								2				2	2	2	1	1	1	1	3	2	1	2	2	2	2	3	1	3	3	3	3	3	2	2	0	1
941	1	2	fr	2	3	9							3	9				6	3	7	2	1	1	1	3	3	1	3	3	1	4	3	1	2	3	1	3	3	2	3	1	1
942	1	2	fr	1	3	1		1						1	1			1	1	1	1	1	1	1	3	1	1	3	3	4	2	3	1	3	2	3	3	4	2	1	1	0
944	1	4	fr	2	3	7						1		7			1	8	5	9	2	1	1	1	3	4	1	2	2	1	1	2	1	3	3	2	3	4	2	5	1	1
945	1	2	fr	2	3	3			1					3		1		3	1	3	1	1	1	1	3	3	1	2	2	1	1	2	1	3	3	3	4	4	2	1	1	1
948	1	2	fr	1	4	8								8				9	6	10	3	0	0	0	1	1	1	2	3	3	2	3	1	2	3	3	3	3	3	6	0	0
949	1	2	fr	1	4	8								8				9	5	10	3	0	0	0	1	2	1	1	1	1	1	1	1	4	4	4	4	4	3	5	1	1
950	1	2	fr	2	5	9							4	9				7	4	8	3	1	1	1	3	5	1	4	2	3	4	4	1	3	2	2	3	2	4	4	0	1
951	1	4	en	2	3	3			1					3		1		3	1	3	1	1	0	0	2	1	1	2	1	2	2	2	1	3	3				2	1	1	0
952	1	3	en	2	3	7						1		7			1	8	5	9	2	1	0	0	2	1	1	2	1	1	2	1	1	4	3	2	4	4	2	5	1	0
955	1	6	fr	2	3	3			1					3		1		3	1	3	1	0	0	0	1	1	1	1	1	1	1	1	1	3	3	4	4	4	2	1	1	0
956	1	2	fr	1	5	1		2						1	2			1	1	1	1	1	1	1	3	1	1	1	1	1	1	2	1	4	4	4	4	4	4	1	1	0
957	1	2	fr	2	3	7						1		7			1	8	6	9	2	1	1	1	3	2	1	4	4	1	4	2	1	4	4	4	4	4	2	6	0	1
959	1	2	fr	2	3	1		2						1	2			1	2	1	1	1	0	0	2	2	1	2	2	2	1	3	1	3	3	3	3	4	2	2	0	1
962	1	6	fr	2	5	3			1					3		1		3	1	3	1	1	1	1	3	1	1	1	1	1	1	2	1	4	3	3	4	4	4	1	1	0
963	1	3	en	2	3	9							3	9				6	4	7	2	1	0	0	2	1	1	2	2	1	3	3	1	4	4	3	4	4	2	4	0	0
964	1	2	fr	1	4	8								8				9	6	10	3	0	0	0	1	2	1	1	1	2	1	2	1	4	4	4	4	4	3	6	0	1
967	1	3	en	2	6	1		2						1	2			1	1	1	1	0	0	0	1	1	1	2	1	2	1	2	1	4	3	2	3	4	5	1	1	0
968	1	2	fr	2	3	7						2		7			2	9	6	10	3	1	1	1	3	2	1	1	1	2	1	1	1	3	3	2	3	4	2	6	0	1
969	1	6	fr	2	4	1		1						1	1			1	1	1	1	0	0	0	1	1	1	4	4	3	4	4	1	2	1	2	2	3	3	1	1	0
970	1	2	fr	2	3	1		2						1	2			1	1	1	1	1	1	1	3	2	1	3	3	3	1	3	1	3	3	3	3	3	2	1	1	1
971	1	1	fr	2	3	3			3					3		3		3	1	4	1	0	0	0	1	2	1	1	1	1	1	1	1	3	4	3	3	4	2	1	1	1
972	1	4	en	2	5	7						2		7			2	9	6	10	3	1	1	0	2	2	1	3	3	1	2	2	1	4	2	2	3	3	4	6	0	1
974	1	3	fr	2	5	7						2		7			2	9	6	10	3	1	1	1	3	5	1	3	3	3	3	3	1	1	4	2	4	4	4	6	0	1
978	1	4	fr	1	4	7						1		7			1	8	6	9	2	1	1	0	2	2	1	2	2	2	2	2	1	3	3	3	3	3	3	6	0	1
979	1	2	fr	2	3	3			1					3		1		3	2	3	1	0	0	0	1	2	1	1	1	1	1	1	1	4	4	4	4	4	2	2	0	1
984	1	1	en	2	2	2								2				2	2	2	1	1	1	0	2	2	1	1	1	1	1	1	1	4	4	3	3	4	1	2	0	1
986	1	6	fr	2	4	10								10				5	2	6	3	0	0	0	1	1	1	1	2	1	1	1	1	4	4	4	4	4	3	2	0	0
988	1	6	fr	2	5	1		2						1	2			1	1	1	1	0	0	0	1	1	1	1	1	1	1	1	1	4	4	4	4	4	4	1	1	0
989	1	2	fr	1	6	1		1						1	1			1	1	1	1	1	1	1	3	2	1	2	1	1	1	1	1	4	4	4	4	4	5	1	1	1
990	1	2	fr	2	2	3			1					3		1		3	1	3	1	1	1	1	3	3	1	2	1	2	2	3	1	4	4	2	3	4	1	1	1	1
991	1	4	fr	2	2	3			7	Dietetiste				3		7		3	2	4	1	1	1	1	3	1	1	1	1	2	1	2	1	3	3	4	3	4	1	2	0	0
992	1	3	fr	1	4	11								11				10	6	11	3	0	0	0	1	1	1		4		2	3	1	3	3	3	3		3	6	0	0
993	1	1	en	2	4	7						1		7			1	8	5	9	2	1	0	0	2	2	1	2	1	1	1	2	1	4	3	4	3	4	3	5	1	1
994	1	4	en	2	5	9							3	9				6	3	7	2	0	0	0	1	5	1	2	2	1	2	2	1	3	3	2	3	3	4	3	1	1
995	1	2	fr	2	3	9							4	9				7	4	8	3	1	1	1	3	6	1	3	1	3	3	2	1	3	2	2	3	3	2	4	0	1
996	1	2	fr	2	3	9							3	9				6	3	7	2	1	1	1	3	1	1	2	1	1	1	3	1	3	3	3	3	4	2	3	1	0
1001	1	3	en	2	3	7						2		7			2	9	6	10	3	0	0	0	1	2	1	1	2	1	2	1	1	4	4	4	4	4	2	6	0	1
1002	1	6	fr	2	3	3			1					3		1		3	2	3	1	1	1	1	3	1	1	1	1	1	1	1	1	4	4	4	4	4	2	2	0	0
1004	1	3	en	2	4	7						1		7			1	8	6	9	2	1	0	1	2	2	1	2	2	3	3	3	1	3	3	3	3	3	3	6	0	1
1005	1	4	en	2	4	10								10				5	2	6	3	1	1	1	3	2	1	3	3	3	2	3	1	3	3	3	3	3	3	2	0	1
1008	1	6	fr	2	3	3			3					3		3		3	1	4	1	1	1	1	3	1	1	1	1	1	1	1	1	3	3	3	3	4	2	1	1	0
1011	1	6	fr	1	4	2								2				2	1	2	1	0	0	0	1	1	1	1	1	1	1	1	1	4	4	4	4	4	3	1	1	0
1012	1	6	fr	2	3	7						1		7			1	8	5	9	2	0	0	0	1	2	1	1	2	2	2	4	1	1	4	3	3	3	2	5	1	1
1013	1	2	fr	1	4	1		2						1	2			1	1	1	1	1	1	1	3	1	1	2	2	1	1	2	1	3	3	3	3	3	3	1	1	0
1015	1	6	fr	2	4	1		1						1	1			1	1	1	1	0	0	0	1	1	1	1	1	1	1	1	1	4	4	4	4	4	3	1	1	0
1016	1	2	fr	2	5	6					1			6				8	5	9	2	1	1	1	3	2	1	3	3	2	2	2	1	3	2	2	3	4	4	5	1	1
1019	1	4	en	2	3	4								4				4	1	5	3	1	0	0	2	1	1	3	3	1	4	3	1	3	3	3	3	3	2	1	1	0
1022	1	2	fr	2	3	9							3	9				6	4	7	2	1	1	1	3	1	1	3	2	1	3	3	1	3	3	3	3	3	2	4	0	0
1029	1	2	fr	2	2	3			1					3		1		3	1	3	1	1	1	1	3	4	1	1	1	1	1	1	1	4	4	4	4	4	1	1	1	1
1030	1	3	fr	2	4	2								2				2	2	2	1	1	1	1	3	1	1	1	1	1	1	1	1	4	4	4	4	4	3	2	0	0
1031	1	4	en	2	5	7						1		7			1	8	5	9	2	0	0	0	1	1	1	2	2	2	3	4	1	3	2	3	3	4	4	5	1	0
1032	1	1	en	2	5	2								2				2	2	2	1	1	0	0	2	5	1	3	2	2	1	2	1	3	3	3	4	4	4	2	0	1
1033	1	2	fr	2	3	2								2				2	2	2	1	1	1	1	3	2	1	3	3	2	3	3	1	3	2	2	3	4	2	2	0	1
1036	1	2	fr	2	2	3			1					3		1		3	2	3	1	0	0	0	1	3	1	1	1	1	1	2	1	4	4	4	4	4	1	2	0	1
1039	1	6	fr	2	5	3			1					3		1		3	1	3	1	1	1	1	3	1	1	2	2	2	1	1	1	3	3	3	3	3	4	1	1	0
1041	1	6	fr	1	4	3			3					3		3		3	2	4	1	0	0	0	1	3	1	1	1	1	1	2	1	4	4	3	4	4	3	2	0	1
1042	1	1	fr	2	5	7						1		7			1	8	5	9	2	1	1	1	3	1	1	1	1	1	1	1	1	4	4	4	4	4	4	5	1	0
1043	1	2	fr	2	4	9							4	9				7	4	8	3	1	1	1	3	4	1	3	3	2	3	3	1	3	3	3	3	4	3	4	0	1
1045	1	2	fr	2	4	1		2						1	2			1	1	1	1	1	1	1	3	1	1	2	1	1	2	1	1	4	4	3	4	4	3	1	1	0
1046	1	2	fr	2	3	2								2				2	2	2	1	1	0	0	2	2	1	2	2	2	4	4	1	3	3	3	3	3	2	2	0	1
1048	1	2	fr	1	3	9							3	9				6	4	7	2	1	1	1	3	2	1	2	3	3	1	4	1	3	2	2	3	3	2	4	0	1
1049	1	2	fr	1	4	1		2						1	2			1	1	1	1	0	0	0	1	2	1	1	1	2	1	1	1	4	4	4	4	4	3	1	1	1
1050	1	3	fr	2	3	12	perfusionniste							4				4	1	5	3	1	1	1	3	1	1	3	3	4	2	3	1	4	3	3	3	4	2	1	1	0
1051	1	3	fr	2	3	3			2					3		2		3	1	4	1	1	1	1	3	1	1	1	1	2	2	2	1	4	4	4	4	4	2	1	1	0
1053	1	3	en	2	6	10								10				5	2	6	3	1		0		2	1	1	1	1	2	1	1	4	4	4	4	4	5	2	0	1
1054	1	1	en	2	5	9							3	9				6	3	7	2	1	1	1	3	3	1	3	3	2	2	3	1	2	3	3	3	2	4	3	1	1
1055	1	3	fr	1	3	2								2				2	1	2	1	1	1	1	3	1	1	2	1	2	1	2	1	3	4	3	4	4	2	1	1	0
1056	1	6	fr	2	2	3			1					3		1		3	1	3	1	0	0	0	1	1	1	1	1	1	1	1	1	4	4	4	4	4	1	1	1	0
1058	1	4	fr	2	3	3								3				3	2	4	1	1	0	0	2	5	1	2	3	2	2	3	1	2	3	3	3	3	2	2	0	1
1059	1	1	en	2	4	7						1		7			1	8	5	9	2	1	0	0	2	1	1	3	3	3	3	4	1	3	1	2	3	3	3	5	1	0
1060	1	3	fr	2	4	7						2		7			2	9	6	10	3	1	1	1	3	1	1	2	2	2	3	2	1	3	3	3	3	3	3	6	0	0
1061	1	3	fr	2	4	9							3	9				6	3	7	2	1	1	1	3	1	1	2	2	2	2	3	1	3	3	3	3	4	3	3	1	0
1062	1	2	fr	1	4	8								8				9	6	10	3	0	0	0	1	5	1	1	1	2	3	3	1	2	4		4	4	3	6	0	1
1063	1	2	fr	2	5	3			1					3		1		3	1	3	1	1	1	1	3	3	1	2	2	2	2	2	1	2	3	2	3	3	4	1	1	1
1064	1	2	fr	2	5	3			1					3		1		3	1	3	1	1	1	1	3	4	1	2	3	2	1	2	1	3	3	2	3	4	4	1	1	1
1065	1	1	en	2	5	1		2						1	2			1	1	1	1	1	0	0	2	1	1	2	2	1	1	1	1	3	3	2	3	2	4	1	1	0
1068	1	2	fr	2	5	9							3	9				6	4	7	2	1	1	1	3	1	1	2	2	2	2	2	1	3	3	3	3	3	4	4	0	0
1069	1	2	fr	2	5	7						2		7			2	9	6	10	3	1	1	1	3	6	1	2	2	2	3	3	1	3	3	3	3	3	4	6	0	1
1070	1	2	fr	2	4	7						1		7			1	8	5	9	2	1	0	0	2	3	1	3	3	1	2	2	1	3	2	2	3	3	3	5	1	1
1071	1	2	fr	2	2	7						2		7			2	9	6	10	3	0	0	0	1	5	1	1	1	1	4	2	1	3	3	4	4	4	1	6	0	1
1072	1	2	fr	2	4	7						2		7			2	9	6	10	3	0	0	0	1	3	1	1	1	1	1	1	1	4	4	3	4	4	3	6	0	1
1073	1	4	en	2	3	7						2		7			2	9	6	10	3	1	0	0	2	6	1	4	4	3	4	4	1	3	3	3	3	2	2	6	0	1
1074	1	2	fr	2	6	7						2		7			2	9	6	10	3	1	1	1	3	5	1	3	2	3	4	4	1	3	2		3	3	5	6	0	1
1075	1	6	fr	2	3	2								2				2	1	2	1	1	1	1	3	1	1	1	1	1	1	1	1	4	3	4	4	4	2	1	1	0
1076	1	2	fr	1	3	9							3	9				6	3	7	2	1	1	1	3	1	1	4	4	4	4	4	1	4	1	1	1	1	2	3	1	0
1078	1	2	fr	2	5	8								8				9	5	10	3	1	1	1	3	1	1	2	2	2	1	3	1	3	3	3	2	3	4	5	1	0
1079	1	6	fr	2	4	2								2				2	2	2	1	0	0	0	1	1	1	1	1	2	1	1	1	4	4	4	1	4	3	2	0	0
1081	1	4	fr	2	5	12	massothérapeute en oncologie							3		7		3	2	4	1	1	1	1	3	2	1	3	2	2	2	2	1	3	3	3	3	3	4	2	0	1
1082	1	2	fr	2	6	1		2						1	2			1	2	1	1	1	1	1	3	2	1	2	2	2	2	2	1	3	3	3	3	3	5	2	0	1
1084	1	4	fr	2	3	7						2		7			2	9	6	10	3	1	1	1	3	3	1	3	2	2	4	2	1	3	2	2	3	3	2	6	0	1
1085	1	3	en	2	3	3			4					3		4		3	2	4	1	1	0	0	2	1	1	2	1	1	2	3	1	3	3	3	3	4	2	2	0	0
1087	1	4	fr	1	6	1		2						1	2			1	1	1	1	0	0	0	1	1	1	1	1	1	1	1	1	4	4	4	4	4	5	1	1	0
1088	1	2	fr	2	6	7						2		7			2	9	6	10	3	1	1	1	3	6	1	4	4	3	4	4	1	2	2	3	3	3	5	6	0	1
1089	1	4	fr	2	3	3			4					3		4		3	2	4	1	1	0	0	2	1	1	2	1	2	2	2	1	3	3	3	3	4	2	2	0	0
1091	1	3	fr	1	3	3			7	Nutritionniste				3		7		3	1	4	1	1	1	1	3	1	1	1	1	1	1	1	1	4	4	2	4	4	2	1	1	0
1094	1	6	fr	2	4	2								2				2	1	2	1	0	0	0	1	1	1	3	3	3	3	4	1	3	2	3	3	4	3	1	1	0
1095	1	2	fr	2	6	1		2						1	2			1	2	1	1	0	0	0	1	1	1	2	1	2	1	2	1	3	3	3	3	4	5	2	0	0
1096	1	1	fr	2	5	2								2				2	1	2	1	1	0	1	2	1	1	2	2	2	2	2	1	3	3	2	3	4	4	1	1	0
1097	1	1	en	2	2	10								10				5	2	6	3	1	1	1	3	1	1	1	1	1	1	2	1	4	4	4	4	4	1	2	0	0
1101	1	3	en	1	5	1		1						1	1			1	1	1	1	1	1	1	3	1	1	1	1	1	1	2	0						4	1	1	0
1103	1	3	fr	2	3	2								2				2	1	2	1	1	1	1	3	1	1	3	2	2	3	3	1	3	2	1	3	3	2	1	1	0
1104	1	2	fr	1	3	1		2						1	2			1	1	1	1	1	1	1	3	1	1	3	3	2	1	4	1	3	2	2	3	4	2	1	1	0
1105	1	2	fr	1	5	1		2						1	2			1	1	1	1	1	1	1	3	1	1	2	1	2	1	2	1	3	3	3	3	3	4	1	1	0
1106	1	3	en	2	6	1		2						1	2			1	1	1	1	1	1	0	2	1	1	1	1	1	1	1	1	4	4	4	4	4	5	1	1	0
1108	1	2	fr	2	5	9							3	9				6	3	7	2	1	1	1	3	3	1	2	2	3	1	2	1	4	3	3	3	3	4	3	1	1
1109	1	2	fr	1	4	1		2						1	2			1	1	1	1	1	1	1	3	1	1	3	3	3	3	4	1	2	2	3	3	2	3	1	1	0
1110	1	3	en	1	6	1		2						1	2			1	1	1	1	1	1	1	3	1	1	1	1	1	1	1	1	4	4	4	4	4	5	1	1	0
1112	1	2	fr	2	3	2								2				2	2	2	1	1	1	1	3	3	1	3	2	3	3	4	1	3	1	2	3	3	2	2	0	1
1113	1	2	fr	2	3	1		2						1	2			1	1	1	1	1	1	1	3	1	1	1	1	1	1	3	1	4	4	3	3	4	2	1	1	0
1114	1	2	fr	1	5	1		2						1	2			1	1	1	1	1	1	1	3	2	1	2	2	2	2	2	1	3	3	3	3	3	4	1	1	1
1115	1	2	fr	2	3	1		2						1	2			1	2	1	1	0	1	1	1	2	1	1	2	1	2	2	1	4	4	3	3	4	2	2	0	1
1119	1	3	en	1	4	1		2						1	2			1	1	1	1	0	0	0	1	1	1	1	1	1	1	1	1	4	4	4	4	4	3	1	1	0
1120	1	2	fr	2	4	2								2				2	2	2	1	1	1	0	2	1	1	1	1	1	1	1	1	3	4	3	4	4	3	2	0	0
1121	1	2	fr	1	5	8								8				9	6	10	3	1	1	1	3	1	1	1	1	1	1	1	1	4	4	4	4	4	4	6	0	0
1122	1	2	fr	2	5	7						1		7			1	8	6	9	2	1	1	1	3	2	1	3	3	3	2	4	1	3	3	2	3	3	4	6	0	1
1123	1	3	en	2	6	3			1					3		1		3	2	3	1	1	1	1	3	3	1	2	1	1	2	2	1	3	3	3	4	3	5	2	0	1
1124	1	3	en	2	4	7						1		7			1	8	5	9	2	0	0	0	1	1	1	3	3	3	2	4	1	3	2	2	2	1	3	5	1	0
1125	1	1	en	1	6	1		2						1	2			1	1	1	1	0	0	0	1	1	1	1	1	1	1	1	1	3	3	3	3	4	5	1	1	0
1126	1	2	fr	2	5	3			7	kinésiologue				3		2		3	2	4	1	1	1	1	3	1	1	2	2	3	1	2	1	4	3	4	4	4	4	2	0	0
1127	1	2	fr	2	4	9							3	9				6	4	7	2	1	1	1	3	2	1	3	3	2	3	3	1	3	3	3	3	4	3	4	0	1
1128	1	4	en	1	4	7						2		7			2	9	5	10	3	0	0	0	1	1	1	3	3	2	4	3	1	3	2	3	3	3	3	5	1	0
1129	1	1	fr	2	5	4								4				4	1	5	3	1	1	1	3	1	1	3	3	2	1	4	1	2	2	2	2	2	4	1	1	0
1130	1	2	fr	2	5	8								8				9	6	10	3	1	1	1	3	6	1	2	3	2	2	4	1	4	3	3	3	3	4	6	0	1
1131	1	2	fr	2	3	1		2						1	2			1	1	1	1	1	1	1	3	2	1	2	1	2	2	2	1	4	4	4	4	4	2	1	1	1
1132	1	2	fr	2	3	6					1			6				8	5	9	2	1	1	1	3	1	1	3	1	1	2	2	1	3	4	4	4	4	2	5	1	0
1134	1	2	fr	2	5	3			1					3		1		3	2	3	1	1	1	1	3	4	1	4	4	3	4	2	1	3	2	3	3	4	4	2	0	1
1135	1	2	fr	1	3	8								8				9	6	10	3	0	0	0	1	1	1	2	2	1	1	1	1	4	4	3	3	4	2	6	0	0
1136	1	2	fr	1	2	7						1		7			1	8	6	9	2	1	1	1	3	1	1	2	1	1	3	3	1	2	3	2	3	3	1	6	0	0
1137	1	2	fr	2	2	7						1		7			1	8	6	9	2	1	1	1	3	1	1	3	3	3	4	3	1	2	2	3	3	2	1	6	0	0
1138	1	2	fr	2	3	7						1		7			1	8	6	9	2	1	1	1	3	1	1	3	3	2	4	3	1	3	2	2	3	3	2	6	0	0
1140	1	4	fr	2	4	4								4				4	2	5	3	1	1	1	3	1	1	4	4	2	3	4	1	3	3	3	3	1	3	2	0	0
1141	1	3	fr	2	4	2								2				2	2	2	1	1	1	1	3	5	1	3	3	3	3	3	1	3	2	2	3	3	3	2	0	1
1143	1	2	fr	2	5	7						2		7			2	9	6	10	3	1	1	1	3	1	1	3	3	2	3	3	1	3	2	2	3	3	4	6	0	0
1144	1	2	fr	2	4	1		2						1	2			1	1	1	1	1	1	1	3	2	1	3	2	3	3	3	1	3	2	2	3	3	3	1	1	1
1145	1	3	en	2	5	4								4				4	1	5	3	1	1	1	3	1	1	1	1	1	1	1	1	4	4	4	4	4	4	1	1	0
1147	1	2	fr	2	4	1		2						1	2			1	1	1	1	1	1	0	2	2	1	1	1	2	1	2	1	4	4	4	4	4	3	1	1	1
1148	1	2	fr	1	4	7						1		7			1	8	6	9	2	1	1	1	3	2	1	2	4	2	3	3	1	3	2	2	3	4	3	6	0	1
1150	1	3	en	2	2	7						1		7			1	8	5	9	2	1	0	1	2	1	1	4	4	2	3	4	1	3	3	3	3	3	1	5	1	0
1154	1	1	en	2	5	7						1		7			1	8	6	9	2	1	1	1	3	1	1	4	4	1	4	4	1	2	1	1	2	1	4	6	0	0
1155	1	2	fr	2	5	1		2						1	2			1	1	1	1	0	0	0	1	1	1	4	4	4	4	4	1	4	4	4	4	4	4	1	1	0
1156	1	1	en	2	5	6					1			6				8	5	9	2	1	0	0	2	6	1	3	3	2	3	3	1	4	3	3	4	3	4	5	1	1
1157	1	3	en	2	4	7						1		7			1	8	6	9	2	0	0	0	1	4	1	4	4	4	4	4	1	2	1	2	2	2	3	6	0	1
1158	1	5	fr	2	5	2								2				2	2	2	1	1	1	1	3	3	1	4	4	4	4	4	1	1	1	1	1	1	4	2	0	1
1159	1	4	fr	2	4	4								4				4	2	5	3	1	1	1	3	1	1	2	1	2	3	2	1	4	4	2	4	4	3	2	0	0
1160	1	4	en	2	5	7						1		7			1	8	6	9	2	1	1	1	3	1	1	2	1	1	1	1	1	4	4	4	4	4	4	6	0	0
1163	1	1	fr	2	4	12	bibliothécaire							12				10	6	11	3	0	0	0	1	6	1	1	1	1	1	1	1	4	4	4	4	4	3	6	0	1
1165	1	5	fr	2	2	2								2				2	2	2	1	1	1	1	3	2	1	3	3	3	3	3	1	2	2	2	3	3	1	2	0	1
1166	1	1	en	2	3	4								4				4	1	5	3	1	0	0	2	2	1	1	1	1	3	1	1	4	4	4	4	4	2	1	1	1
1167	1	5	fr	2	4	2								2				2	1	2	1	1	1	1	3	1	1	3	3	2	2	4	1	2	3	2	3	2	3	1	1	0
1169	1	5	fr	2	5	2								2				2	2	2	1	1	1	1	3	1	1	4	4	3	4	4	1	3	2	2	3	3	4	2	0	0
1170	1	1	en	3	2	4								4				4	1	5	3	1	0	0	2	1	1	1	1	1	1	1	1	4	4	3	4	4	1	1	1	0
1172	1	1	en	1	6	7						2		7			2	9	5	10	3	1	1	1	3	1	1	3	2	1	1	4	1	3	3	2	3	4	5	5	1	0
1173	1	1	fr	2	4	4								4				4	1	5	3	1	1	1	3	1	1	4	3	2	2	3	1	2	2	3	3	3	3	1	1	0
1176	1	5	fr	2	5	2								2				2	2	2	1	1	1	1	3	3	1	2	3	2	2	4	1	3	3	3	3	3	4	2	0	1
1179	1	3	en	2	4	2								2				2	2	2	1	1	1	1	3	1	1	4	3	2	4	3	1	2	1	2	2	1	3	2	0	0
1180	1	6	fr	2	6	2								2				2	1	2	1	0	0	0	1	1	1	1	1	1	1	1	1	4	4	4	4	4	5	1	1	0
1181	1	5	fr	2	4	2								2				2	2	2	1	1	1	1	3	1	1	3	2	3	3	3	1	2	2	2	2	2	3	2	0	0
1184	1	4	fr	2	5	10								10				5	2	6	3	1	1	0	2	2	1	1	1	1	2	1	1	4	3	3	4	4	4	2	0	1
1185	1	1	en	2	4	12	Clinical Research Associate							10				5	2	6	3	1	1	0	2	2	1	1	1	1	1	2	1	4	3	3	4	4	3	2	0	1
1186	1	2	fr	1	6	1		2						1	2			1	1	1	1	1	1	1	3	2	1	2	2	1	2	2	1	3	3	2	3	3	5	1	1	1
1187	1	5	fr	2	5	7						1		7			1	8	5	9	2	1	1	1	3	1	1	3	2	2	3	4	1	2	2	2	2	2	4	5	1	0
1191	1	2	fr	2	3	7						2		7			2	9	6	10	3	1	1	1	3	4	1	3	3	2	3	3	1	3	3	3	3	4	2	6	0	1
1195	1	2	fr	2	4	1		2						1	2			1	1	1	1	1	1	1	3	2	1	2	1	2	2	2	1	3	3	2	3	3	3	1	1	1
1197	1	2	fr	2	5	7						1		7			1	8	6	9	2	1	1	1	3	3	1	2	2	2	3	1	1	4	3	3	3	4	4	6	0	1
1199	1	2	fr	2	4	7						2		7			2	9	6	10	3	1	1	1	3	5	1	2	2	2	3	1	1	3	4	3	3	4	3	6	0	1
1201	1	2	fr	2	5	1		2						1	2			1	1	1	1	1	1	1	3	1	1	2	2	3	2	3	1	3	3	3	3	4	4	1	1	0
1202	1	2	fr	2	4	7						2		7			2	9	6	10	3	1	1	1	3	5	1	4	4	4	4	4	1	1	1	2	3	2	3	6	0	1
1204	1	2	fr	2	5	7						1		7			1	8	5	9	2	1	1	1	3	2	1	3	3	2	3	4	1	3	2	3	3	4	4	5	1	1
1205	1	2	fr	2	3	9							4	9				7	4	8	3	0	0	0	1	4	1	3	3	3	3	3	1	2	2	2	2	4	2	4	0	1
1207	1	2	fr	2	3	9							3	9				6	3	7	2	1	1	1	3	3	1	2	2	2	2	2	1	3	3	4	3	3	2	3	1	1
1209	1	5	fr	2	3	4								4				4	1	5	3	1	1	1	3	2	1	2	3	1	2	2	1	3	3	2	2	3	2	1	1	1
1210	1	2	fr	2	5	7						2		7			2	9	6	10	3	1	1	1	3	6	1	4	2	4	3	1	1	3	4	3	3	4	4	6	0	1
1211	1	2	fr	2	3	7						2		7			2	9	6	10	3	1	0	0	2	2	1	3	4	3	4	4	1	3	3	4	4	4	2	6	0	1
1212	1	2	fr	2	5	7						2		7			2	9	6	10	3	1	1	1	3	5	1	4	4	4	4	4	1	2	2	3	3	3	4	6	0	1
1217	1	2	fr	2	2	2								2				2	2	2	1	1	1	1	3	1	1	2	3	4	3	4	1	4	2	3	4	4	1	2	0	0
1218	1	2	fr	2	2	2								2				2	1	2	1	1	1	1	3	3	1	3	2	3	4	4	1	3	2	3	3	3	1	1	1	1
1221	1	5	fr	2	4	2								2				2	1	2	1	0	0	0	1	1	1	2	2	2	3	3	1	3	2	3	3	3	3	1	1	0
1222	1	4	en	2	3	3			2					3		2		3	2	4	1	1	0	0	2	1	1	1	1	1	1	1	1	1	1	1	2	1	2	2	0	0
1223	1	2	fr	2	5	9							3	9				6	4	7	2	1	1	1	3	2	1	3	2	2	3	3	1	3	3	2	3	4	4	4	0	1
1224	1	5	fr	2	3	9							3	9				6	4	7	2	1	0	0	2	2	1	1	1	2	1	2	1	4	4	3	4	4	2	4	0	1
1225	1	2	fr	2	5	12	conseiller cadre							9				7	3	8		1	1	1	3	5	1	2	2	2	2	2	1	3	3	3	3	3	4	3	1	1
1228	1	6	fr	1	5	9							4	9				7	4	8	3	1	0	0	2	6	1	1	1	1	1	1	1	4	4	4	4	4	4	4	0	1
1229	1	2	fr	1	3	1		2						1	2			1	2	1	1	1	0	0	2	1	1	1	1	2	1	2	1	3	3	4	3	3	2	2	0	0
1230	1	3	en	2	6	1		2						1	2			1	1	1	1	1	1	1	3	1	1	2	2	1	2	3	1	3	3	3	3	4	5	1	1	0
1231	1	2	fr	1	2	9							3	9				6	4	7	2	1	1	1	3	1	1	2	2	1	3	2	1	3	3	3	3	4	1	4	0	0
1233	1	1	en	1	6	1		2						1	2			1	1	1	1	0	0	0	1	1	1	1	1	1	1	1	1	4	3	4	4	4	5	1	1	0
1240	1	2	fr	2	3	3								3				3	1	4	1	1	0	0	2	1	1	3	2	2	2	2	1	3	2	3	3	3	2	1	1	0
1241	1	3	en	2	3	10								10				5	2	6	3	1	1	1	3	1	1	2	2	2	3	3	1	4	4	2	3	4	2	2	0	0
1242	1	6	fr	2	6	2								2				2	2	2	1	1	1	1	3	1	1	2	2	2	3	2	1	3	3	3	3	3	5	2	0	0
1243	1	5	fr	2	2	2								2				2	2	2	1	1	1	1	3	1	1	3	3	2	3	2	1	3	3	4	2	3	1	2	0	0
1244	1	3	fr	1	3	8								8				9	5	10	3	0	0	0	1	1	1	1	1	1	1	1	1	3					2	5	1	0
1246	1	5	fr	2	3	4								4				4	2	5	3	1	1	1	3	1	1	4	4	4	3	4	1	3	2	2	3	3	2	2	0	0
1247	1	6	fr	2	6	2								2				2	2	2	1	1	1	1	3	1	1	1	1	1	2	3	1	4	4	4	4	4	5	2	0	0
1248	1	2	fr	1	5	9							4	9				7	4	8	3	1	1	1	3	3	1	2	2	2	2	2	1	3	3	3	3	4	4	4	0	1
1249	1	5	fr	2	3	7						2		7			2	9	6	10	3	1	1	0	2	4	1	3	2	3	2	3	1	3	3	3	3	2	2	6	0	1
1250	1	3	en	2	5	7						1		7			1	8	5	9	2	1	1	1	3	1	1	1	1	1	1	2	1	4	4	4	4	4	4	5	1	0
1252	1	2	fr	2	3	2								2				2	2	2	1	1	1	1	3	3	1	4	4	4	3	3	1	3	2	2	3	2	2	2	0	1
1253	1	2	fr	2	5	2								2				2	1	2	1	1	1	1	3	1	1	3	3	4	4	3	1	3	3	3	4	3	4	1	1	0
1254	1	5	fr	2	2	7						2		7			2	9	6	10	3	1	0	0	2	1	1	1	1	1	1	1	1	4	3	3	4	4	1	6	0	0
1255	1	5	fr	2	2	3			2					3		2		3	2	4	1	1	1	1	3	1	1	4	3	2	4	4	1	2	2	3	3	3	1	2	0	0
1256	1	2	fr	2	5	7						1		7			1	8	6	9	2	1	1	1	3	1	1	3	2	4	2	4	1	3	3	3	3	3	4	6	0	0
1257	1	2	fr	2	5	8								8				9	6	10	3	1	1	1	3	5	1	3	4	3	3	4	1	2	3	3	3	3	4	6	0	1
1258	1	2	fr	1	5	9							4	9				7	4	8	3	1	1	1	3	5	1	2	2		3	3	1	3	2	3	3	3	4	4	0	1
1259	1	5	fr	2	4	2								2				2	1	2	1	0	0	0	1	1	1	2	1	1	1	3	1	3	3	4	4	4	3	1	1	0
1262	1	2	fr	2	5	7						2		7			2	9	6	10	3	1	1	1	3	6	1	3	4	2	4	4	1	3	3	1	3	3	4	6	0	1
1265	1	4	fr	2	6	3			1					3		1		3	1	3	1	1	1	1	3	1	1	1	1	1	1	1	1	4	4	3	4	4	5	1	1	0
1266	1	5	fr	1	5	1		2						1	2			1	1	1	1	1	1	1	3	1	1	1	1	2	1	1	1	4	4	4	4	4	4	1	1	0
1267	1	2	fr	2	4	9							4	9				7	4	8	3	0	0	0	1	4	1	2	1	2	1	2	1	3	4	2	3	4	3	4	0	1
1268	1	5	fr	2	3	7						2		7			2	9	6	10	3	1	1	1	3	5	1	3	1	2	4	4	1	3	2	1	3	3	2	6	0	1
1269	1	4	fr	2	3	12	Project manager at research centre							10				5	2	6	3	1	1	1	3	3	1	1	1	1	1	1	1	4	4	4	4	4	2	2	0	1
1270	1	6	fr	2	4	2								2				2	1	2	1	1	1	1	3	1	1	1	1	1	1	1	1	4	4	4	4	4	3	1	1	0
1271	1	3	en	2	4	1		1						1	1			1	1	1	1	1	1	1	3	1	1	3	3	3	3	3	1	3	3	3	3	2	3	1	1	0
1272	1	6	fr	2	3	2								2				2	1	2	1	1	1	1	3	2	1	2	1	1	2	1	1	3	2	3	3	4	2	1	1	1
1274	1	3	en	2	2	3			2					3		2		3	2	4	1	1	0	0	2	2	1	1	2	1	2	1	1	4	4	4	4	4	1	2	0	1
1275	1	5	fr	2	5	2								2				2	2	2	1	1	1	1	3	3	1	1	1	1	1	1	1	4	4	4	4	4	4	2	0	1
1276	1	2	fr	2	4	1		1						1	1			1	1	1	1	1	1	1	3	1	1	1	1	2	1	2	1	3	3	4	4	3	3	1	1	0
1278	1	3	en	2	2	10								10				5	2	6	3	1	1	1	3	6	1	4	4	1	3	2	1	3	3	3	3	4	1	2	0	1
1279	1	1	en	2	5	7						2		7			2	9	6	10	3	1	0	1	2	6	1	2	2	1	3	2	1	4	3	4	4	4	4	6	0	1
1281	1	2	fr	2	2	2								2				2	2	2	1	1	1	1	3	1	1	3	2	2	3	3	1	1	4	1	4	4	1	2	0	0
1282	1	5	fr	2	2	2								2				2	2	2	1	1	1	1	3	1	1	1	1	1	1	1	1	4	4	3	4	4	1	2	0	0
1283	1	3	fr	1	5	2								2				2	2	2	1	1	1	1	3	1	1	2	2	3	2	3	1	3	3	3	3	4	4	2	0	0
1284	1	3	en	2	6	3			7	Dietitian				3		7		3	2	4	1	1	1	1	3	1	1	4	4	3	4	4	1	2	1	2	2	3	5	2	0	0
1285	1	2	fr	2	2	2								2				2	2	2	1	0	0	0	1	2	1	3	3	1	1	1	1	3	3	3	4	2	1	2	0	1
1286	1	5	fr	2	4	2								2				2	1	2	1	1	1	1	3	2	1	1	1	2	1	2	1	4	4	4	4	4	3	1	1	1
1289	1	6	fr	2	6	7						1		7			1	8	6	9	2	1	1	1	3	1	1	2	2	1	2	2	1	3	2	3	3	4	5	6	0	0
1291	1	5	fr	2	5	9							3	9				6	3	7	2	1	1	1	3	1	1	1	1	1	2	2	1	3	4	3	4	4	4	3	1	0
1292	1	6	fr	2	4	2								2				2	2	2	1	1	1	1	3	1	1	1	2	1	2	3	1	4	4	3	4	3	3	2	0	0
1296	1	4	fr	2	4	2								2				2	1	2	1	1	1	1	3	1	1	3	3	3	3	3	1	3	2	3	3	3	3	1	1	0
1297	1	6	fr	2	3	3			1					3		1		3	1	3	1	1	1	1	3	1	1	1	1	1	1	1	1	4	4	4	4	4	2	1	1	0
1300	1	5	fr	1	2	1		1						1	1			1	1	1	1	1	1	1	3	1	1	2	2	1	2	3	1	3	4	4	4	4	1	1	1	0
1302	1	2	fr	1	5	6					1			6				8	5	9	2	1	1	0	2	1	1	4	4	4	4	4	1	2	4	2	3	2	4	5	1	0
1304	1	5	fr	2	6	1		1						1	1			1	2	1	1	1	1	1	3	4	1	1	1	1	1	1	1	1	4	3	4	4	5	2	0	1
1306	1	6	fr	2	4	2								2				2	1	2	1	0	0	0	1	1	1	2	1	2	2	2	1	3	3	3	4	4	3	1	1	0
1307	1	3	en	2	2	7						2		7			2	9	6	10	3	1	1	1	3	3	1	1	1	1	2	1	1	4	4	3	3	4	1	6	0	1
1308	1	4	en	2	2	2								2				2	1	2	1	1	1	1	3	2	1	2	2	1	1	1	1	4	4	4	3	4	1	1	1	1
1311	1	5	fr	1	4	1		2						1	2			1	1	1	1	0	0	0	1	1	1	4	4	4	4	4	1	2	1	2	3	2	3	1	1	0
1314	1	2	fr	2	3	2								2				2	1	2	1	1	1	1	3	1	1	1	1	1	1	1	1	3	4	3	4	4	2	1	1	0
1315	1	1	fr	2	5	2								2				2	1	2	1	1	1	1	3	2	1	3	2	2	2	4	1	3	2	2	2	3	4	1	1	1
1316	1	6	fr	2	4	3			3					3		3		3	1	4	1	0	0	0	1	1	1	1	1	1	1	1	1	4	4	4	4	4	3	1	1	0
1317	1	6	fr	2	5	7						1		7			1	8	5	9	2	0	0	0	1	1	1	2	1	3	2	2	1	3	2	2	3	3	4	5	1	0
1319	1	2	fr	1	6	1		2						1	2			1	1	1	1	1	1	1	3	2	1	1	1	1	1	2	1	4	4		4	4	5	1	1	1
1320	1	2	fr	2	3	3			1					3		1		3	1	3	1	1	1	1	3	4	1	1	1	1	1	1	1	4	4	4	4	4	2	1	1	1
1321	1	5	fr	2	3	1		1						1	1			1	2	1	1	1	0	1	2	2	1	3	3	2	3	3	1	3	2	4	4	4	2	2	0	1
1322	1	5	fr	2	5	1		2						1	2			1	2	1	1	1	1	1	3	2	1	1	2	1	1	1	1	4	3	3	3	3	4	2	0	1
1324	1	2	fr	2	3	1		2						1	2			1	1	1	1	1	1	1	3	1	1	2	2	1	2	2	1	3	3	2	3	3	2	1	1	0
1326	1	5	fr	2	2	7						1		7			1	8	5	9	2	1	1	1	3	1	1	1	1	1	3	2	1	2	3	3	3	4	1	5	1	0
1327	1	4	fr	2	3	7						1		7			1	8	5	9	2	0	0	0	1	1	1	2	2	2	2	3	1	3	2	3	3	3	2	5	1	0
1329	1	5	fr	2	3	2								2				2	2	2	1	1	1	1	3	1	1	2	2	2	2	2	1	3	3	2	3	4	2	2	0	0
1330	1	5	fr	2	3	2								2				2	1	2	1	1	1	0	2	1	1	4	2	2	1	4	1	2	2	3	3	3	2	1	1	0
1331	1	6	fr	2	5	9							3	9				6	4	7	2	1	1	1	3	6	1	1	2	2	2	3	1	3	3	4	4	4	4	4	0	1
1333	1	5	fr	2	2	2								2				2	2	2	1	0	0	0	1	1	1	1	2	2	1	2	1	4	4	3	4	4	1	2	0	0
1334	1	5	fr	1	4	4								4				4	2	5	3	1	1	0	2	1	1	3	1	3	1	4	1	3	2	2	2	4	3	2	0	0
1336	1	5	fr	2	3	2								2				2	1	2	1	1	0	0	2	1	1	2	1	1	2	1	1	3	3	3	3	3	2	1	1	0
1338	1	3	en	1	5	1		2						1	2			1	1	1	1	1	0	1	2	1	1	3	3	1	1	2	1	3	2	2	2	3	4	1	1	0
1340	1	3	fr	2	4	2								2				2	2	2	1	1	1	1	3	1	1	1	1	2	1	2	1	4	3	3	4	4	3	2	0	0
1342	1	5	fr	2	4	2								2				2	2	2	1	1	1	1	3	1	1	3	2	3	3	3	1	3	3	2	2	3	3	2	0	0
1343	1	5	fr	2	5	12	préposées aux bénéficiaires							5				10	5	11	3	1	1	1	3	1	1	4	4	3	4	4	1	1	3	4	3	3	4	5	1	0
1345	1	2	fr	1	4	1		2						1	2			1	1	1	1	0	0	0	1	4	1	3	3	3	3	3	1	3	3	3	3	3	3	1	1	1
1346	1	5	fr	1	2	2								2				2	1	2	1	0	0	0	1	2	1	2	1	1	1	2	1	3	4	4	4	4	1	1	1	1
1347	1	3	en	2	4	3			2					3		2		3	1	4	1	1	0	0	2	1	1	1	2	3	2	3	1	3	3	3	3	4	3	1	1	0
1348	1	6	fr	1	5	3			1					3		1		3	2	3	1	1	1	1	3	1	1	3	3	2	1	2	1	3	2	3	3	3	4	2	0	0
1349	1	2	fr	2	4	9							3	9				6	4	7	2	1	1	1	3	6	1	4	4	4	4	4	1	1	3	3	3	3	3	4	0	1
1350	1	5	fr	2	2	7						2		7			2	9	6	10	3	1	1	1	3	5	1	2	2	1	2	2	1	2	3	3	3	4	1	6	0	1
1353	1	2	fr	2	3	1		1						1	1			1	1	1	1	1	1	1	3	1	1	2	1	2	1	3	1	3	3	4	4	3	2	1	1	0
1356	1	3	fr	2	3	4								4				4	2	5	3	1	1	1	3	1	1	2	3	3	3	3	1	2	2	3	3	4	2	2	0	0
1357	1	5	fr	2	6	9							3	9				6	3	7	2	1	1	1	3	1	1	2	2	1	2	3	1	3	3	2	3	3	5	3	1	0
1358	1	5	fr	2	3	4								4				4	1	5	3	1	1	1	3	1	1	3	2	1	1	4	1	3	2	3	3	3	2	1	1	0
1361	1	2	fr	2	4	9							3	9				6	4	7	2	0	0	0	1	3	1	1	2	3	3	4	1	4	4	3	4	4	3	4	0	1
1362	1	5	fr	2	3	3			7	Spécialiste en sciences biologiques				12		7		10	6	11	3	1	1	1	3	6	1	4	3	2	3		1	3	2	3	3	4	2	6	0	1
1363	1	4	en	2	5	2								2				2	1	2	1	1	1	1	3	1	1	1	1	1	1	2	1	4	4	4	4	4	4	1	1	0
1366	1	3	en	2	2	1		1						1	1			1	1	1	1	0	0	0	1	1	1	3	3	2	4	2	1	3	3	3	3	3	1	1	1	0
1368	1	5	fr	1	4	2								2				2	2	2	1	0	0	0	1	1	1	2	2	2	1	3	1	3	3	3	3	4	3	2	0	0
1372	1	3	en	2	6	3			3					3		3		3	1	4	1	1	1	1	3	1	1	3	3	2	2	3	1	3	3	3	3	3	5	1	1	0
1374	1	2	fr	2	6	2								2				2	2	2	1	1	1			1	1	2	2	2	2	3	1	4	4	3	4	4	5	2	0	0
1375	1	4	en	2	5	4								4				4	2	5	3	1	1	1	3	5	1	3	3	2	2	3	1	3	3	2	3	2	4	2	0	1
1378	1	6	fr	2	5	7						2		7			2	9	6	10	3	1	1	1	3	5	1	4	2	2	2	4	1	3	2	2	2	2	4	6	0	1
1379	1	6	fr	2	4	2								2				2	2	2	1	0	0	0	1	2	1	1	1	1	1	1	1	4	4	4	4	4	3	2	0	1
1383	1	6	fr	2	5	7						2		7			2	9	6	10	3	1	1	1	3	4	1	4	4	3	4	4	1	2	2	3	3	2	4	6	0	1
1384	1	3	fr	2	4	2								2				2	1	2	1	0	0	0	1	1	1	2	2	2	2	2	1	4	2	2	1	3	3	1	1	0
1385	1	6	fr	2	4	2								2				2	2	2	1	0	0	0	1	1	1	1	1	1	1	1	1	3	3	4	4	4	3	2	0	0
1386	1	6	fr	2	4	2								2				2	1	2	1	1	1	0	2	1	1	1	1	1	1	2	1	4	4	4	4	4	3	1	1	0
1387	1	6	fr	1	4	9							3	9				6	4	7	2	1	1	1	3	2	1	2	1		1	2	1	3	3	2	3	4	3	4	0	1
1388	1	6	fr	2	3	3			1					3		1		3	2	3	1	1	1	1	3	1	1	1	1	1	1	1	1	4	4	4	4	4	2	2	0	0
1389	1	6	fr	2	4	9							3	9				6	4	7	2	1	1	1	3	2	1	3	3	2	3	3	1	3	2	2	3	3	3	4	0	1
1390	1	5	fr	2	3	9							3	9				6	4	7	2	1	1	1	3	3	1	2	2	1	2	3	1	4	4	4	4	4	2	4	0	1
1392	1	6	fr	1	5	4								4				4	2	5	3	1	1	1	3	1	1	2	1	2	1	4	1	4	4	1	4	4	4	2	0	0
1393	1	6	fr	2	5	7						2		7			2	9	6	10	3	1	1	1	3	2	1	2	2	3	3	3	1	3	2	3	3	4	4	6	0	1
1395	1	6	fr	1	5	2								2				2	2	2	1	1	1	1	3	2	1	3	3	3	2	4	1	3	3	3	3	3	4	2	0	1
1396	1	6	fr	2	5	7						1		7			1	8	5	9	2	1	1	1	3	1	1	3	1	3	1	3	1	3	3	3	3	3	4	5	1	0
1398	1	5	fr	2	3	12	Avocat							12				10	5	11	3	1	1	1	3	3	1	3	1	1	2	2	1	4	3	4	3	4	2	5	1	1
1399	1	3	en	2	5	7						1		7			1	8	5	9	2	1	0	0	2	1	1	4	3	3	4	4	1	3	1	2	4	3	4	5	1	0
1401	1	6	fr	2	5	7						2		7			2	9	6	10	3	1	1	1	3	1	1	4	3	4	3	3	1	2	2	4	3	4	4	6	0	0
1408	1	6	fr	2	3	3			1					3		1		3	1	3	1	1	1	1	3	1	1	1	1	1	1	1	1	4	4	4	4	4	2	1	1	0
1415	1	6	fr	1	5	10								10				5	2	6	3	1	1	1	3	3	1	1	1	2	1	2	1	4	3	1	3	3	4	2	0	1
1417	1	6	fr	2	5	3			1					3		1		3	1	3	1	1	0	0	2	1	1	1	1	1	1	1	1	3	2	3	4	4	4	1	1	0
1418	1	6	fr	2	2	12	archiviste médicale							7			2	9	6	10	3	1	0	0	2	3	1	2	1	2	2	4	1	3	2	3	3	4	1	6	0	1
1419	1	5	fr	2	3	2								2				2	2	2	1	1	0	0	2	1	1	3	3	3	3	3	1	3	2	2	3	2	2	2	0	0
1424	1	6	fr	2	3	9							2	9				6	4	7	2	0	0	0	1	1	1	3	3	2	4	4	1	3	2	3	3	3	2	4	0	0
1427	1	6	fr	2	4	2								2				2	1	2	1	1	1	1	3	1	1	1	1	1	1	1	1	4	4	4	4	4	3	1	1	0
1428	1	5	fr	2	5	6					1			6				8	5	9	2	1	1	1	3	6	1	4	4	3	4	4	1	3	2	2	4	4	4	5	1	1
1429	1	6	fr	2	4	9							3	9				6	4	7	2	1	1	1	3	2	1	4	4	4	4	4	1	2	2	3	3	3	3	4	0	1
1430	1	5	fr	2	5	7						1		7			1	8	6	9	2	1	1	1	3	1	1	2	3	3	3	3	1	2	2	2	2	3	4	6	0	0
1432	1	2	fr	2	4	3			3					3		3		3	2	4	1	1	1	1	3	3	1	3	2	2	2	3	1	3	3	3	3	4	3	2	0	1
1433	1	6	fr	2	2	3			1					3		1		3	1	3	1	1	1	1	3	1	1	2	2	2	1	2	1	3	3	3	3	3	1	1	1	0
1435	1	6	fr	2	3	7						2		7			2	9	5	10	3	1	1	1	3	4	1	1	1	2	1	1	1	4	4	4	4	4	2	5	1	1
1436	1	6	fr	2	2	3			3					3		3		3	1	4	1	1	1	1	3	2	1	2	1	1	4	2	1	4	4	1	4	4	1	1	1	1
1437	1	6	fr	2	5	9							3	9				6	4	7	2	1	1	1	3	1	1	3	3	3	2	4	1	4	2	3	3	3	4	4	0	0
1440	1	6	fr	2	2	3			2					3		2		3	2	4	1	1	1	1	3	2	1	1	1	1	2	2	1	3	3	3	3	4	1	2	0	1
1441	1	6	fr	2	4	7						2		7			2	9	5	10	3	1	0	0	2	4	1	3	3	2	4	3	1	3	2	3	3	4	3	5	1	1
1442	1	3	fr	2	3	12	ergotherapeute							3		2		3	2	4	1	1	1			2	1	2	2	2	2	4	1	3	2	3	3	3	2	2	0	1
1443	1	6	fr	2	4	3			2					3		2		3	2	4	1	1	1	1	3	1	1	4	1	2	2	4	1	4	2	3	3	4	3	2	0	0
1446	1	6	fr	1	5	9							4	9				7	4	8	3	1	1	1	3	3	1	4	3	3	4	4	1	2	2	4	2	2	4	4	0	1
1447	1	5	fr	1	5	1		2						1	2			1	1	1	1	1	1	1	3	1	1	2	2	2	2	3	1	3	3	3	3	3	4	1	1	0
1449	1	6	fr	2	4	12	educatrice spécialisée							3		7		3	2	4	1	1	1	1	3	2	1	3	4	4	4	4	1	2	2	3	3	3	3	2	0	1
1450	1	6	fr	2	5	7						2		7			2	9	6	10	3	1	1	1	3	5	1	4	4	2	2	4	1	3	2	2	3	4	4	6	0	1
1451	1	6	fr	2	4	6					1			6				8	6	9	2	1	1	1	3	1	1	4	3	4	4	4	1	2	2	2	3	3	3	6	0	0
1452	1	6	fr	1	5	3			4					3		4		3	1	4	1	1	1	1	3	1	1	1	1	2	1	2	1	3	3	4	4	4	4	1	1	0
1453	1	6	fr	2	5	3			1					3		1		3	1	3	1	1	1	1	3	2	1	2	2	2	2	3	1	3	2	3	3	3	4	1	1	1
1454	1	6	fr	1	4	3			1					3		1		3	1	3	1	1	1	1	3	3	1	3	3	2	2	3	1	2	3	2	2	3	3	1	1	1
1457	1	6	fr	2	4	7						2		7			2	9	6	10	3	1	1	1	3	3	1	3	3	2	2	4	1	2	2	2	2	1	3	6	0	1
1460	1	6	fr	2	2	7						2		7			2	9	6	10	3	1	1	1	3	1	1	4	4	1	4	4	1	3	2	2	3	4	1	6	0	0
1461	1	6	fr	2	6	9							1	9				6	3	7	2	0	0	0	1	1	1	1	1	2	1	2	1	4	4	4	4	4	5	3	1	0
1462	1	2	fr	2	4	9							3	9				6	3	7	2	1	1	1	3	1	1	2	4	1	1	1	1	4	4				3	3	1	0
1463	1	6	fr	2	3	7						2		7			2	9	6	10	3	1	1	1	3	1	1	4	4	4	4	4	1	3	2	2	2	2	2	6	0	0
1464	1	6	fr	2	3	3			1					3		1		3	1	3	1	1	1	1	3	1	1	1	1	1	1	1	1	3	4	4	4	4	2	1	1	0
1465	1	6	fr	1	5	9							3	9				6	4	7	2	1	1	1	3	1	1	2	2	3	3	3	1	3	2	3	3	3	4	4	0	0
1466	1	6	fr	2	4	12	organisation communautaire							3		7		3	2	4	1	1	1	1	3	5	1	1	1	1	1	1	1	3	4	4	4	4	3	2	0	1
1467	1	6	fr	2	2	3			1					3		1		3	1	3	1	0	0	0	1	1	1	1	2	2	1	1	1	4	3	4	4	4	1	1	1	0
1468	1	5	fr	2	6	7						1		7			1	8	6	9	2	1	1	1	3	2	1	3	3	3	4	4	1	3	3	3	3	4	5	6	0	1
1469	1	5	fr	2	3	4								4				4	1	5	3	1	1	1	3	2	1	3	2	1	1	3	1	3	3	3	3	4	2	1	1	1
1471	1	6	fr	2	4	4								4				4	1	5	3	1	1	1	3	3	1	3	2	1	4	3	1	3	2	2	3	3	3	1	1	1
1472	1	6	fr	2	4	3			1					3		1		3	1	3	1	1	0	0	2	1	1	3	3	2	4	3	1	3	2	2	2	3	3	1	1	0
1475	1	6	fr	2	3	7						2		7			2	9	6	10	3	0	0	0	1	5	1	4	1	4	4	4	1	2	2	3	3	4	2	6	0	1
1476	1	6	fr	2	5	9							3	9				6	3	7	2	1	1	1	3	6	1	1	1	2	1	1	1	3	3	3	4	4	4	3	1	1
1477	1	6	fr	2	3	7						2		7			2	9	5	10	3	0	0	0	1	3	1	3	4	4	4	4	1	2	3	4	3	3	2	5	1	1
1479	1	6	fr	2	4	9							3	9				6	3	7	2	0	0	0	1	1	1	2	1	1	2	1	1	4	3	1	4	4	3	3	1	0
1480	1	6	fr	2	2	3								3				3	2	4	1	1	1	1	3	2	1	4	4	4	4	4	1	2	2	1	1	3	1	2	0	1
1484	1	2	fr	2	5	2								2				2	2	2	1	1	1	1	3	2	1	2	2	1	1	1	1	4	3	2	3	4	4	2	0	1
1486	1	2	fr	2	5	9							3	9				6	3	7	2	1	1	1	3	3	1	3	3	3	4	4	1	2	2	3	2	2	4	3	1	1
1487	1	6	fr	2	4	9							3	9				6	4	7	2	1	1	1	3	1	1	2	2	3	3	3	1	2	3	2	3	3	3	4	0	0
1488	1	2	fr	2	3	7						2		7			2	9	6	10	3	1	1	1	3	6	1	1	1	1	1	1	1	4	4	2	4	4	2	6	0	1
1491	1	4	en	1	4	9							4	9				7	4	8	3	1	1	0	2	6	1	2	2	2	1	2	1	4	3	3	4	4	3	4	0	1
1498	1	4	en	2	2	12	Graphic Arts Technician							8				9	6	10	3	1	1	0	2	1	1	3	1	2	4	2	1	3	4	3	4	4	1	6	0	0
1499	1	4	fr	2	6	3			3					3		3		3	2	4	1	1	1	1	3	1	1	2	1	1	2	1	1	4	4	3	4	4	5	2	0	0
1503	1	6	fr	2	5	2								2				2	1	2	1	0	0	0	1	1	1	1	1	1	1	1	1	3	3	4	4	4	4	1	1	0
1506	1	4	en	2	2	2								2				2	1	2	1	1	0	0	2	3	1	1	1	1	2	3	1	4	3	3	4	4	1	1	1	1
1507	1	6	fr	2	4	9							3	9				6	3	7	2	0	0	0	1	1	1	1	2	2	2	2	1	4	4	3	4	4	3	3	1	0
1508	1	2	fr	1	4	3			1					3		1		3	1	3	1	1	1	1	3	2	1	2	1	2	2	2	1	3	3	3	3	3	3	1	1	1
1510	1	6	fr	2	2	2								2				2	1	2	1	1	1	1	3		1	2	3	2	2	3	1	3	3	3	3	3	1	1	1
1513	1	6	fr	2	2	9							4	9				7	4	8	3	1	1	1	3	3	1	3	3	2	4	2	1	3	1	3	3	3	1	4	0	1
1514	1	4	en	2	3	3			7	Dietitian				3		7		3	2	4	1	1	1	0	2	1	1	2	2	1	1	4	1	3	4	3	4	4	2	2	0	0
1515	1	6	en	2	3	2								2				2	1	2	1	0	0	0	1	1	1	3	3	1	2	3	1	3	2	2	3	3	2	1	1	0
1516	1	2	fr	1	3	3			7	Orthophoniste				3		2		3	2	4	1	1	1	1	3	3	1	2	2	2	2	2	1	3	3	3	3	3	2	2	0	1
1517	1	6	fr	2	5	9							3	9				6	4	7	2	1	1	1	3	4	1	2	2	2	3	3	1	3	3	3	3	3	4	4	0	1
1518	1	6	fr	2	3	3			7	archiviste médicale				7		7	2	9	6	10	3	1	1	1	3	3	1	3	3	2	4	3	1	4	3	1	3	4	2	6	0	1
1520	1	6	fr	2	4	7						1		7			1	8	6	9	2	1	1	1	3	1	1	2	2	3	4	3	1	3	3	4	4	4	3	6	0	0
1521	1	2	fr	2	3	3			2					3		2		3	2	4	1	1	1	1	3	2	1	3	3	2	2	3	1	1	2	2	3	3	2	2	0	1
1522	1	2	fr	2	5	9							3	9				6	3	7	2	1	1	1	3	1	1	3	3	3	3	3	1	2	3	2	3	3	4	3	1	0
1526	1	6	fr	2	2	3			2					3		2		3	2	4	1	1	1	1	3	1	1	3	3	1	3	1	1	3	2	3	3	2	1	2	0	0
1527	1	5	fr	2	5	2								2				2	1	2	1	1	1	1	3	1	1	3	3	3	1	4	1	3	3	2	4	4	4	1	1	0
1530	1	2	fr	1	2	3			2					3		2		3	2	4	1	0	0	0	1	2	1	1	1	1	1	2	1	3	4	3	3	4	1	2	0	1
1531	1	6	fr	2	3	3			1					3		1		3	1	3	1	1	1	0	2	1	1	2	2	1	1	2	1	4	4	3	3	4	2	1	1	0
1532	1	2	fr	1	2	3			2					3		2		3	2	4	1	0	0	0	1	2	1	1	1	1	1	2	1	3	4	3	3	4	1	2	0	1
1533	1	6	fr	1	5	8								8				9	6	10	3	1	1	1	3	1	1	3	2	2	2	2	1	2	3	3	3	3	4	6	0	0
1535	1	6	fr	2	5	9							3	9				6	3	7	2	1	1	1	3	4	1	2	1	1	1	2	1	3	3	2	3	4	4	3	1	1
1537	1	6	fr	2	4	9							3	9				6	4	7	2	1	1	1	3	1	1	2	2	1	2	2	1	3	3	2	3	4	3	4	0	0
1538	1	6	fr	2	4	7						2		7			2	9	6	10	3	1	1	1	3	5	1	3	3	2	3	4	1	3	2	1	1	4	3	6	0	1
1539	1	6	fr	2	5	3			1					3		1		3	1	3	1	1	1	1	3	1	1	1	1	1	2	2	1	4	3	2	4	4	4	1	1	0
1541	1	2	fr	1	5	9							4	9				7	4	8	3	1	1	1	3	6	1	2	2	1	2	3	1	3	3	3	4	4	4	4	0	1
1542	1	6	fr	1	3	3			1					3		1		3	1	3	1	0	0	0	1	3	1	3	3	1	2	2	1	3	2	1	3	2	2	1	1	1
1543	1	2	fr	2	4	1		2						1	2			1	1	1	1	1	1	1	3	1	1	1	1	1	1	1	1	3	3	3	3	4	3	1	1	0
1544	1	5	fr	1	3	2								2				2	1	2	1	0	0	0	1	1	1	3	2	3	2	4	1	3	2	2	2	3	2	1	1	0
1547	1	5	fr	2	5	2								2				2	2	2	1	1	1	1	3	1	1	2	2	2	3	3	1	3	3	3	3	3	4	2	0	0
1548	1	5	fr	1	3	2								2				2	2	2	1	0	0	0	1	2	1	1	1	1	1	1	1	3	2	4	4	4	2	2	0	1
1549	1	6	fr	2	3	9							3	9				6	4	7	2	1	1	1	3	1	1	3	3	2	3	3	1	3	3	2	2	3	2	4	0	0
1550	1	6	fr	2	5	9							3	9				6	3	7	2	1	1	1	3	1	1	3	1	3	2	4	1	2	2	2	3	3	4	3	1	0
1553	1	6	fr	2	3	3			2					3		2		3	1	4	1	1	1	1	3	1	1	4	1	2	3	4	1	3	1	1	3	1	2	1	1	0
1554	1	1	en	2	5	7						2		7			2	9	6	10	3	1	1	0	2	6	1	3	3	1	3	2	1	3	3	1	3	4	4	6	0	1
1555	1	5	fr	2	5	6					1			6				8	5	9	2	1	1	1	3	6	1	2	2	2	2	4	1	3	2	3	4	4	4	5	1	1
1556	1	5	fr	2	5	7						1		7			1	8	6	9	2	1	1	1	3	3	1	4	4	4	4	4	1	3	1	2	2	2	4	6	0	1
1559	1	6	fr	2	5	3			2					3		2		3	1	4	1	1	1	1	3	1	1	3	2	2	3	3	1	3	2	3	3	3	4	1	1	0
1561	1	2	fr	2	2	3			7	audiologiste				3		2		3	2	4	1	1	1	1	3	2	1	2	2	1	4	2	1	2	4	3	4	4	1	2	0	1
1562	1	2	fr	2	3	3			3					3		3		3	1	4	1	1	1	1	3	2	1	2	2	1	2	2	1	3	3	4	4	3	2	1	1	1
1563	1	6	fr	2	5	9							3	9				6	4	7	2	1	1	1	3	2	1	2	2	2	4	3	1	3	3	2	3	4	4	4	0	1
1564	1	6	fr	2	4	12	préposé aux bénéficiaire							5				10	5	11	3	1	1	1	3	1	1	3	4	4	3	4	1	2	2	4	4	3	3	5	1	0
1565	1	2	fr	2	5	2								2				2	2	2	1	1	1	1	3	6	1	1	1	1	2	2	1	4	4	4	4	4	4	2	0	1
1567	1	3	en	2	5	2								2				2	2	2	1	1	1	0	2	1	1	3	4	4	4	4	1	3	3	2	3	3	4	2	0	0
1568	1	6	fr	2	4	12	info-santé							2				2	1	2	1	1	1	1	3	1	1	4	2	2	3	4	1	3	3	2	3	3	3	1	1	0
1569	1	6	fr	2	4	4								4				4	2	5	3	1	1	1	3	1	1	3	3	3	2	4	1	3	2	2	2	3	3	2	0	0
1570	1	5	fr	2	4	12	Agente administrative							7				9	5	10		1	1	1	3	3	1	4	4	4	4	4	1	2	2	4	4	3	3	5	1	1
1573	1	6	fr	2	2	3			1					3		1		3	1	3	1	1	0	0	2	1	1	1	1	1	1	1	1	4	4	4	4	4	1	1	1	0
1574	1	6	fr	2	5	3			2					3		2		3	2	4	1	1	1	0	2	2	1	2	2	2	2	2	1	3	3	2	3	4	4	2	0	1
1575	1	6	fr	2	4	3			2					3		2		3	2	4	1	1	1	1	3	1	1	2	2	2	3	3	1	3	3	4	4	4	3	2	0	0
1576	1	6	fr	2	3	12	Gestionnaire							9				7	4	8		0	0	0	1	3	1	1	1	1	1	1	1	4	4	4	4	4	2	4	0	1
1578	1	2	fr	2	2	7						2		7			2	9	6	10	3	1	1	1	3	2	1	4	4	4	4	4	1	2	2	3	3	2	1	6	0	1
1579	1	5	fr	2	4	7						1		7			1	8	6	9	2	1	1	1	3	1	1	4	4	3	4	4	1	3	1	4	2	3	3	6	0	0
1580	1	6	fr	2	2	3			1					3		1		3	1	3	1	1	1	1	3	1	1	1	1	1	1	1	1	4	4	4	4	4	1	1	1	0
1581	1	2	fr	2	5	2								2				2	2	2	1	1	1	1	3	2	1	2	2	2	2	3	1	3	3	3	3	3	4	2	0	1
1582	1	2	fr	1	4	8								8				9	6	10	3	1	1	1	3	3	1	4	4	4	4	4	1	2	1	2	2	2	3	6	0	1
1584	1	6	fr	2	4	3			2					3		2		3	2	4	1	1	1	1	3	1	1	4	4	4	4	4	1	3	2	1	3	3	3	2	0	0
1585	1	4	fr	2	5	2								2				2	1	2	1	1	1	1	3	1	1	3	3	2	3	3	1	2	2	2	2	3	4	1	1	0
1586	1	6	fr	2	4	7						1		7			1	8	5	9	2	1	1	1	3	1	1	1	1	1	1	2	1	4	4	4	4	4	3	5	1	0
1587	1	2	fr	2	3	2								2				2	1	2	1	1	1	1	3	1	1	1	1	1	1	1	1	4	4	4	4	4	2	1	1	0
1589	1	5	fr	2	2	4								4				4	2	5	3	1	1	1	3	1	1	3	2	2	3	4	1	2	2	3	3	2	1	2	0	0
1590	1	2	fr	1	4	9							4	9				7	4	8	3	1	1	1	3	3	1	2	2	3	2	3	1	3	3	3	3	3	3	4	0	1
1591	1	2	fr	1	5	8								8				9	6	10	3	1	1	1	3	1	1	3	3	3	3	3	1	3	2	3	3	3	4	6	0	0
1592	1	6	fr	2	3	2								2				2	2	2	1	1	1	1	3	1	1	3	2	2	4	3	1	4	3	2	3	3	2	2	0	0
1598	1	6	fr	2	3	3			1					3		1		3	2	3	1	1	1	1	3	1	1	1	1	1	1	1	1	4	4	4	4	4	2	2	0	0
1600	1	5	fr	2	3	3			3					3		3		3	2	4	1	1	0	1	2	2	1	1	1	1	1	1	1	4	4	4	4	4	2	2	0	1
1602	1	3	en	1	6	10								10				5	2	6	3	0	0	0	1	6	1	1	1	1	1	2	1	4	3	3	3	4	5	2	0	1
1604	1	6	fr	2	4	2								2				2	1	2	1	1	1	1	3	1	1	1	1	1	1	1	1	4	4	4	4	4	3	1	1	0
1605	1	5	fr	2	4	7						1		7			1	8	5	9	2	1	1	1	3	1	1	4	4	2	4	4	1	3	3	2	3	3	3	5	1	0
1606	1	4	fr	2	2	3			2					3		2		3	2	4	1	0	0	0	1	1	1	3	3	1	2	3	1	3	2	2	2	4	1	2	0	0
1608	1	6	fr	1	3	3			7	éducateur spécialisé				3		7		3	2	4	1	1	1	1	3	3	1	4	4	4	4	4	1	1	1	2	1	1	2	2	0	1
1609	1	5	fr	1	3	3			7	Assistant de recherche clinique				10		7		5	2	6	3	1	1	1	3	1	1	2	2	1	1	2	1	4	4	4	4	4	2	2	0	0
1610	1	5	fr	2	2	2								2				2	1	2	1	1	0	0	2	2	1	3	3	3	3	4	1	3	3	3	3	4	1	1	1	1
1611	1	6	fr	2	3	2								2				2	1	2	1	1	1	1	3	1	1	2	3	3	3	4	1	3	3	3	3	4	2	1	1	0
1612	1	6	fr	2	4	2								2				2	1	2	1	1	1	1	3	1	1	3	3	2	3	3	1	3	3	3	3	3	3	1	1	0
1613	1	4	en	2	5	7						2		7			2	9	6	10	3	1	0	0	2	2	1	1	1	1	1	1	1	4	4	4	4	4	4	6	0	1
1615	1	5	fr	2	3	4								4				4	1	5	3	1	1	1	3	1	1	2	2	1	3	2	1	3	3	3	3	4	2	1	1	0
1616	1	6	fr	2	5	7						2		7			2	9	6	10	3	1	1	1	3	6	1	3	3	4	3	4	1	2	2	3	3	3	4	6	0	1
1618	1	6	fr	2	5	7						1		7			1	8	5	9	2	0	0	0	1	3	1	4	3	3	3	3	1	3	2	2	2	3	4	5	1	1
1620	1	5	fr	2	4	2								2				2	1	2	1	1	1	1	3	1	1	2	2	2	4		1	3	3	3	4	3	3	1	1	0
1621	1	1	en	2	5	9							3	9				6	4	7	2	1	1	1	3	1	1	2	3	2	2	3	1	4	4	3	4	4	4	4	0	0
1622	1	6	fr	2	5	2								2				2	2	2	1	1	1	1	3	1	1	4	4	4	4	4	1	4	4	4	3	2	4	2	0	0
1624	1	5	fr	1	5	1		2						1	2			1	1	1	1	1	0	0	2	1	1	2	2	1	2	3	1	2	3	3	3	2	4	1	1	0
1625	1	6	fr	2	3	4								4				4	2	5	3	1	1	1	3	4	1	3	3	3	2	2	1	3	3	2	3	3	2	2	0	1
1626	1	6	fr	2	4	7						1		7			1	8	6	9	2	1	1	1	3	1	1	2	3	2	3	4	1	3	3	3	4	3	3	6	0	0
1627	1	5	fr	2	5	2								2				2	2	2	1	1	1	1	3	1	1	3	3	2		3	1	3	2	3	3	3	4	2	0	0
1628	1	3	fr	2	5	2								2				2	1	2	1	1	1	0	2	1	1	3	2	3	2	4	1	4	2	3	3	4	4	1	1	0
1630	1	6	fr	2	2	3			4					3		4		3	1	4	1	1	1	1	3	1	1	2	1	1	2	2	1	4	3	4	4	4	1	1	1	0
1631	1	5	fr	2	3	7						1		7			1	8	5	9	2	1	1	1	3	1	1	4	4	4	3	4	1	2	2	2	2	2	2	5	1	0
1632	1	6	fr	2	3	3			2					3		2		3	2	4	1	0	0	0	1	1	1	2	2	2	1	2	1	3	3	3	3	3	2	2	0	0
1634	1	2	fr	2	2	3			2					3		2		3	1	4	1	1	1	1	3	1	1	3	1	3	2	3	1	3	3	3	2	2	1	1	1	0
1635	1	6	fr	2	3	1		1						1	1			1	1	1	1	0	0	0	1	1	1	1	1	1	1	1	1	3	3	4	4	4	2	1	1	0
1636	1	3	en	2	3	7						2		7			2	9	6	10	3	1	0	0	2	1	1	3	3	1	3	3	1	3	2	3	3	3	2	6	0	0
1637	1	5	fr	2	3	4								4				4	2	5	3	0	0	0	1	1	1	1	1	1	4	4	1	2	3	3	3	4	2	2	0	0
1638	1	4	en	2	4	2								2				2	1	2	1	1	0	0	2	1	1	2	2	1	1	1	1	4	4	4	4	4	3	1	1	0
1639	1	5	fr	2	4	7						2		7			2	9	6	10	3	1	1	1	3	6	1	1	1	1	1	1	1	1	1	1	1	1	3	6	0	1
1641	1	3	en	2	6	7						1		7			1	8	5	9	2	1	1	1	3	1	1	1	1	1	1	1	1	4	4	4	4	4	5	5	1	0
1642	1	6	fr	2	5	4								4				4	2	5	3	1	1	1	3	1	1	4	4	4	4	4	1	1	1	1	1	1	4	2	0	0
1644	1	5	fr	1	4	2								2				2	2	2	1	0	0	0	1	1	1	1	1	1	2	1	1	4	4	4	4	4	3	2	0	0
1645	1	5	fr	2	3	2								2				2	2	2	1	0	0	0	1	2	1	2	1	2	3	2	1	3	3	3	4	4	2	2	0	1
1646	1	5	fr	2	3	2								2				2	2	2	1	1	1	1	3	1	1	2	2	1	2	3	1	3	3	2	3	4	2	2	0	0
1647	1	6	fr	2	5	1		1						1	1			1	1	1	1	1	1	1	3	1	1	1	1	2	1	2	1	4	4	4	4	4	4	1	1	0
1648	1	5	fr	2	5	3			7	diététiste				3		7		3	2	4	1	1	1	1	3	2	1	3	3	3	2	3	1	3	3	2	2	2	4	2	0	1
1649	1	2	fr	2	3	12	Conseillère pédagogique							3		1		3	1	3	1	0	0	0	1	3	1	2	1	1	1	2	1	3	3	3	3	3	2	1	1	1
1650	1	5	fr	2	2	7						1		7			1	8	5	9	2	1	0	1	2	1	1	3	3	3	4	4	1	2	3	2	3	3	1	5	1	0
1651	1	2	fr	2	3	3			2					3		2		3	1	4	1	1	1	1	3	2	1	2	2	1	2	3	1	3	3	3	3	4	2	1	1	1
1653	1	6	fr	2	3	12	Organisatrice communautaire							3		7		3	2	4	1	1	1	0	2	2	1	1	1	1	1	1	1	4	4	3	3	4	2	2	0	1
1654	1	6	fr	2	4	3			1					3		1		3	1	3	1	1	1	1	3	1	1	1	1	1	1	1	1	4	4	4	4	4	3	1	1	0
1656	1	3	fr	2	5	2								2				2	1	2	1	0	0	0	1	1	1	2	2	3	4	3	1	4	4	3	3	4	4	1	1	0
1657	1	1	fr	2	6	2								2				2	1	2	1	1	1	1	3	3	1	2	1	2	1	4	1	3	3	3	3	3	5	1	1	1
1658	1	5	fr	2	3	2								2				2	2	2	1	1	1	1	3	1	1	3	3	3	4	4	1	2	2	3	3	2	2	2	0	0
1659	1	4	fr	2	5	12	chef de discipline							9				7	3	8		0	0	0	1	1	1	1	1	1	1	1	1	3	4	3	4	4	4	3	1	0
1660	1	5	fr	1	4	2								2				2	1	2	1	1	1	1	3	2	1	2	2	3	2	3	1	3	3	2	3	3	3	1	1	1
1662	1	3	en	2	3	12	educational coordinator							3		7		3	2	4	1	0	0	0	1	1	1	3	2	2	3	3	1	2	2	3	2	4	2	2	0	0
1663	1	3	en	2	2	3			1					3		1		3	1	3	1	1	0	0	2	1	1	1	1	1	3	2	1	3	4	4	3	3	1	1	1	0
1665	1	6	fr	2	5	7						2		7			2	9	6	10	3	1	1	1	3	3	1	2	2	2	2	2	1	3	3	3	4	4	4	6	0	1
1666	1	5	fr	1	2	4								4				4	1	5	3	1	1	1	3	1	1	4	3	3	2	4	1	2	3	2	3	3	1	1	1	0
1668	1	6	fr	2	4	3			7	technicienne éducation spécialisée				3		7		3	2	4	1	1	1	1	3	1	1	2	3	1	3	3	1	4	3	3	3	3	3	2	0	0
1670	1	6	fr	2	5	7						2		7			2	9	6	10	3	1	1	1	3	4	1	2	2	2	2	2	1	3	3	4	4	4	4	6	0	1
1671	1	2	fr	2	2	3			2					3		2		3	2	4	1	1	1	1	3	2	1	1	1	1	2	1	1	3	3	3	3	4	1	2	0	1
1672	1	5	fr	1	3	7						2		7			2	9	6	10	3	1	1	1	3	5	1	4	4	4	3	4	1	2	2	2	3	2	2	6	0	1
1675	1	6	fr	2	3	2								2				2	1	2	1	0	0	0	1	1	1	2	2	2	1	4	1	3	2	3	2	3	2	1	1	0
1676	1	4	fr	2	5	3			1					3		1		3	1	3	1	1	1	1	3	1	1	1	1	1	1	2	1	4	4	3	4	4	4	1	1	0
1677	1	5	fr	2	5	4								4				4	2	5	3	1	1	1	3	6	1	2	2	3	2	2	1	3	3	2	3	3	4	2	0	1
1678	1	5	fr	2	4	2								2				2	1	2	1	1	1	1	3	1	1	3	3	2	3	3	1	2	2	3	2	2	3	1	1	0
1680	1	6	fr	2	4	8								8				9	6	10	3	1	1	1	3	1	1	3	2	2	1	3	1	3	3	2	3	3	3	6	0	0
1681	1	3	en	2	5	7						1		7			1	8	5	9	2	1	1	1	3	1	1	3	3	1	3	1	1	4	3	3	4	4	4	5	1	0
1682	1	5	fr	2	5	9							3	9				6	4	7	2	1	1	1	3	2	1	3	1	2	2	3	1	3	3	2	3	3	4	4	0	1
1683	1	2	fr	2	5	3			2					3		2		3	2	4	1	1	1	1	3	2	1	4	2	2	2	4	1	3	2	1	2	3	4	2	0	1
1686	1	6	fr	2	3	2								2				2	1	2	1	1	0	0	2	3	1	2	2	3	3	3	1	2	3	3	3	3	2	1	1	1
1687	1	5	fr	2	4	9							3	9				6	4	7	2	1	1	1	3	2	1	3	2	1	1	2	1	4	3	3	4	4	3	4	0	1
1688	1	5	fr	2	3	2								2				2	1	2	1	1	1	1	3	1	1	2	1	2	3	4	1	3	2	3	3	3	2	1	1	0
1689	1	6	fr	2	4	1		2						1	2			1	1	1	1	1	1	0	2	2	1	1	1	1	1	1	1	4	3	4	4	4	3	1	1	1
1692	1	6	fr	2	5	5								5				10	6	11	3	1	1	1	3	1	1	2	2	2	4	3	1	2	3	2	3	4	4	6	0	0
1693	1	6	fr	1	5	3			7	Hygiéniste du travail				3		2		3	2	4	1	1	1	1	3	3	1	2	3	1	2	2	1	3	2	2	2	4	4	2	0	1
1695	1	5	fr	1	4	1		2						1	2			1	1	1	1	1	1	1	3	1	1	3	1	2	3	4	1	3	2	2	3	4	3	1	1	0
1697	1	6	fr	2	6	7						1		7			1	8	6	9	2	1	0	1	2	1	1	2	3	3	2	3	1	3	2	3	3	3	5	6	0	0
1698	1	6	fr	2	5	9							3	9				6	3	7	2	1	1	1	3	1	1	2	1	1	1	1	1	3	3	3	3	3	4	3	1	0
1699	1	2	fr	2	5	3			2					3		2		3	1	4	1	1	1	1	3	1	1	4	4	4	2	4	1	1	1	1	2	1	4	1	1	0
1700	1	6	fr	1	3	3			2					3		2		3	2	4	1	1	1	1	3	2	1	1	1	1	1	1	1	4	4	3	4	4	2	2	0	1
1701	1	4	fr	2	4	2								2				2	1	2	1	0	0	0	1	1	1	3	2	1	2	3	1	3	4	3	4	4	3	1	1	0
1703	1	5	fr	1	2	7						1		7			1	8	6	9	2	1	1	1	3	1	1	3	3	3	3	4	1	2	2	2	2	2	1	6	0	0
1706	1	3	en	1	5	1		2						1	2			1	1	1	1	0	0	0	1	1	1	1	1	1	3	3	1	4	4	4	4	4	4	1	1	0
1710	1	5	fr	2	3	6					1			6				8	5	9	2	1	1	1	3	1	1	4	4	4	4	4	1	2	1	1	2	2	2	5	1	0
1711	1	6	fr	2	4	1		1						1	1			1	1	1	1	1	1	1	3	1	1	2	2	1	2	2	1	3	3	3	3	3	3	1	1	0
1712	1	6	fr	1	2	2								2				2	2	2	1	0	0	0	1	1	1	1	1	1	1	1	1	4	4	4	4	4	1	2	0	0
1714	1	3	en	2	5	9							4	9				7	3	8	3	0	0	0	1	3	1	3	2	1	2	3	1	3	3	3	4		4	3	1	1
1715	1	5	fr	2	4	4								4				4	2	5	3	0	0	0	1	1	1	2	2	2	2	2	0						3	2	0	0
1717	1	3	fr	2	4	9							3	9				6	3	7	2	1	0	0	2	1	1	3	2	2	4	4	1	3	3	3	3	3	3	3	1	0
1718	1	5	fr	2	3	2								2				2	1	2	1	1	1	1	3	1	1	4	4	4	4	4	1	3	2	2	3	3	2	1	1	0
1720	1	6	fr	2	3	2								2				2	2	2	1	0	0	0	1	1	1	2	2	4	2		1	3	3	2	3	3	2	2	0	0
1721	1	6	fr	2	3	3			1					3		1		3	1	3	1	0	0	0	1	1	1	1	2	2	2	2	1	3	3	3	3	3	2	1	1	0
1722	1	5	fr	1	4	7						2		7			2	9	6	10	3	1	1	1	3	6	1	4	4	4	4	4	1	2	1	1	2	1	3	6	0	1
1723	1	2	fr	2	3	2								2				2	2	2	1	1	0	0	2	2	1	1	1	1	1	1	1	3	4	4	4	4	2	2	0	1
1724	1	5	fr	1	3	1		2						1	2			1	1	1	1	0	0	0	1	2	1	1	1	1	1	1	1	4	4	4	4	4	2	1	1	1
1725	1	5	fr	2	3	7						1		7			1	8	5	9	2	0	0	0	1	1	1	3	3	2	2	3	1	3	2	2	2	3	2	5	1	0
1726	1	3	en	2	2	7						1		7			1	8	6	9	2	1	1	1	3	5	1	3	3	1	4	3	1	4	3	3	3	4	1	6	0	1
1727	1	4	fr	2	5	2								2				2	1	2	1	0	0	0	1	1	1	3	2	4	2	2	1	3	2	3	3	3	4	1	1	0
1728	1	5	fr	1	3	2								2				2	1	2	1	1	1	1	3	2	1	3	2	2	2	3	1	3	2	2	2	3	2	1	1	1
1729	1	6	fr	2	3	3			1					3		1		3	1	3	1	1	1	1	3	1	1	1	1	1	1	1	1	4	4	4	4	4	2	1	1	0
1741	1	4	fr	2	5	9							3	9				6	4	7	2	1	1	1	3	1	1	2	2	2	1	4	1	3	3	3	3	4	4	4	0	0
1742	1	5	fr	2	3	3			7	Assistante de recherche - Recherche clinique				10		7		5	2	6	3	0	0	0	1	2	1	1	1	1	1	1	1	3	4	4	3	4	2	2	0	1
1744	1	6	fr	1	5	3								3				3	2	4	1	1	1	1	3	1	1	1	1	1	1	1	1	4	4	1	4	4	4	2	0	0
1747	1	6	fr	2	5	2								2				2	1	2	1	1	1	1	3	1	1	3	3	2	2	2	1	3	2	2	2	3	4	1	1	0
1750	1	6	fr	2	4	9							3	9				6	4	7	2	1	1	1	3	1	1	3	3	2	2	2	1	3	3	1	4	4	3	4	0	0
1751	1	6	fr	2	4	3			1					3		1		3	1	3	1	1	1	1	3	1	1	1	1	1	1	2	1	4	3	1	4	4	3	1	1	0
1752	1	6	fr	2	5	3								3				3	1	4	1	1	1	1	3	1	1	1	2	1	3	4	1	3	3	4	3	4	4	1	1	0
1755	1	6	fr	1	4	7						2		7			2	9	6	10	3	1	1	1	3	6	1	1	1	4	1	2	1	1	1	3	4	4	3	6	0	1
1757	1	5	fr	2	3	7						1		7			1	8	6	9	2	0	0	0	1	2	1	2	2	2	1	2	1	4	3	3	3	4	2	6	0	1
1758	1	6	fr	2	4	2								2				2	2	2	1	1	1	1	3	1	1	3	3	3	3	4	1	3	2	2	2	3	3	2	0	0
1759	1	6	fr	2	5	7						2		7			2	9	5	10	3	0	0	0	1	3	1	1	1	1	1	1	1	1	2	1	1	1	4	5	1	1
1760	1	6	fr	2	4	4								4				4	2	5	3	1	1	1	3	2	1	3	2	2	2	3	1	2	2	2	3	3	3	2	0	1
1761	1	5	fr	2	4	3			2					3		2		3	1	4	1	1	0	0	2	2	1	2	2	2	3	3	1	3	3	3	4	4	3	1	1	1
1762	1	6	fr	2	4	5								5				10	6	11	3	1	1	1	3	1	1	4	4	4	3	4	1	2	1	4	4	3	3	6	0	0
1763	1	6	fr	2	4	7						2		7			2	9	6	10	3	1	1	1	3	6	1	3	3	2	3	3	1	3	2	3	2	2	3	6	0	1
1765	1	6	fr	2	5	9							3	9				6	3	7	2	1	1	1	3	6	1	1	1	1	1	3	1	3	4	4	4	4	4	3	1	1
1766	1	6	fr	2	2	3			1					3		1		3	2	3	1	1	1	1	3	1	1	1	1	1	1	1	1	4	4	4	4	4	1	2	0	0
1767	1	6	fr	2	5	7						2		7			2	9	6	10	3	1	1	1	3	6	1	3	3	3	3	3	1	3	2	3	3	3	4	6	0	1
1768	1	6	fr	1	5	2								2				2	1	2	1	1	1	1	3	1	1	1	1	1	1	1	1	4	4	4	4	4	4	1	1	0
1769	1	6	fr	1	5	2								2				2	2	2	1	1	1	1	3	1	1	3	1	2	4	3	1	2	2	2	2	3	4	2	0	0
1770	1	6	fr	2	2	3			2					3		2		3	1	4	1	1	1	1	3	1	1	2	2	1	2	3	1	3	3	4	3	4	1	1	1	0
1771	1	6	fr	2	4	7						2		7			2	9	6	10	3	1	1	1	3	4	1	3	3	3	3	3	1	3	3	3	3	2	3	6	0	1
1772	1	6	fr	2	5	9							3	9				6	4	7	2	1	1	1	3	5	1	2	2	2	2	2	1	4	3	3	4	3	4	4	0	1
1781	1	6	fr	2	3	7						1		7			1	8	6	9	2	1	0	0	2	1	1	3	2	2	2	3	1	3	3	3	3	3	2	6	0	0
1785	1	6	fr	2	3	2								2				2	1	2	1	1	1	1	3	1	1	2	2	2	2	3	1	3	3	3	3	4	2	1	1	0
1788	1	6	fr	2	4	4								4				4	2	5	3	1	1	1	3	1	1	3	2	2	2	3	1	4	3	3	4	4	3	2	0	0
1789	1	2	fr	2	4	8								8				9	6	10	3	1	1	1	3	3	1	3	2	1	1		1	2	2	2	3	3	3	6	0	1
1790	1	6	fr	2	4	7						1		7			1	8	6	9	2	1	1	1	3	2	1	3	3	4	2	3	1	3	2	3	3	3	3	6	0	1
1792	1	6	fr	2	4	12	Agent de planification, programmation et recherche							12				10	6	11	3	1	1	1	3	6	1	1	1	1	1	1	1	4	4	4	4	4	3	6	0	1
1793	1	6	fr	2	3	9							3	9				6	4	7	2	0	0	0	1	1	1	1	1	2	3	1	1	3	3	2	3	3	2	4	0	0
1795	1	5	fr	2	3	2								2				2	2	2	1	0	0	0	1	1	1	2	2	2	3	2	1	3	3	3	3	3	2	2	0	0
1796	1	5	fr	2	2	2								2				2	2	2	1	1	0	0	2	1	1	2	2	1	2	2	1	3	3	4	3	4	1	2	0	0
1797	1	4	en	1	4	7						2		7			2	9	6	10	3	1	0	0	2	4	1	2	2	1	1	1	1	4	4	4	4	4	3	6	0	1
1798	1	6	fr	2	5	1		1						1	1			1	2	1	1	1	1	1	3	1	1	1	1	1	1	1	1	4	3	3	4	4	4	2	0	0
1803	1	5	fr	2	2	2								2				2	2	2	1	1	1	1	3	1	1	1	1	1	3	2	1	3	3	4	4	4	1	2	0	0
1804	1	5	fr	2	3	7						1		7			1	8	5	9	2	1	1	1	3	1	1	2	2	2	2	2	1	3	3	2	3	4	2	5	1	0
1807	1	5	fr	2	5	4								4				4	1	5	3	1	1	1	3	1	1	2	2	2	2	2	1	4	3	3	3	4	4	1	1	0
1810	1	6	fr	2	4	2								2				2	1	2	1	0	0	0	1	1	1	2	1	2	2	2	1	4	3	4	3	4	3	1	1	0
1813	1	5	fr	2	3	2								2				2	2	2	1	0	0	0	1	2	1	1	1	1	3	1	1	2	3	3	3	4	2	2	0	1
1814	1	2	fr	2	5	4								4				4	1	5	3	1	1	1	3	1	1	2	3	2	3	3	1	3	2	2	3	3	4	1	1	0
1816	1	5	fr	2	3	7						1		7			1	8	6	9	2	1	1	1	3	3	1	4	4	4	4	4	1	3	2	2	2	3	2	6	0	1
1817	1	6	fr	2	4	7						1		7			1	8	6	9	2	0	0	0	1	1	1	4	2	3	2	2	1	3	3		3	4	3	6	0	0
1818	1	6	fr	2	4	2								2				2	1	2	1	1	1	1	3	1	1	2	2	2	2	2	1	3	3	3	3	3	3	1	1	0
1819	1	5	fr	1	4	2								2				2	2	2	1	1	1	1	3	1	1	2	2	1	1	3	1	2	3	2	3	3	3	2	0	0
1820	1	5	fr	2	5	7						2		7			2	9	6	10	3	1	1	1	3	4	1	4	3	3	4	4	1	2	2	2	3	2	4	6	0	1
1822	1	6	fr	2	6	9							4	9				7	4	8	3	1	1	1	3	4	1	2	2	2	3	4	1	3	3	2	3	4	5	4	0	1
1823	1	2	fr	1	5	6					1			6				8	6	9	2	1	1	1	3	4	1	4	4	3	4	4	1	4	2	3	3	4	4	6	0	1
1826	1	5	fr	2	4	2								2				2	1	2	1	1	1	1	3	1	1	3	2	2	4	4	1	3	1	4	3	2	3	1	1	0
1830	1	6	fr	2	5	3			1					3		1		3	1	3	1	1	1	1	3	1	1	2	2	3	1	2	1	4	3			4	4	1	1	0
1831	1	4	en	2	2	3			2					3		2		3	1	4	1	1	0	0	2	1	1	3	3	1	2	3	1	2	3	3	3	4	1	1	1	0
1832	1	6	fr	2	5	2								2				2	1	2	1	1	1	1	3	2	1	2	1	2	2	3	1	3	3	3	3	3	4	1	1	1
1833	1	6	en	2	3	3			1					3		1		3	1	3	1	1	0	0	2	1	1	3	2	1	1	2	1	3	2	2	3	3	2	1	1	0
1835	1	5	fr	2	2	2								2				2	1	2	1	0	0	0	1	3	1	1	1	1	2	2	1	3	4	4	4	4	1	1	1	1
1836	1	1	en	1	4	9							4	9				7	4	8	3	0	0	0	1	2	1	4	3	4	4	4	1	2	1	3	2	3	3	4	0	1
1837	1	5	fr	2	2	3			1					3		1		3	1	3	1	1	1	1	3	2	1	2	2	2	1	1	1	4	3	3	3	4	1	1	1	1
1838	1	2	fr	2	4	9							3	9				6	3	7	2	0	0	0	1	1	1	2	2	2	1	4	1	4	3	3	3	3	3	3	1	0
1841	1	5	fr	2	3	7						1		7			1	8	5	9	2	1	0	0	2	1	1	1	1	1	1	1	1	3	3	3	4	4	2	5	1	0
1847	1	5	fr	2	2	7						1		7			1	8	5	9	2	1	1	1	3	2	1	4	4	4	3	4	1	2	2	2	2	2	1	5	1	1
1848	1	6	en	2	5	3			1					3		1		3	1	3	1	1	0	0	2	2	1	1	1	1	1	1	1	4	3	4	4	4	4	1	1	1
1849	1	6	fr	2	5	9							4	9				7	4	8	3	1	1	1	3	1	1	2	2	1	2	1	1	3	3	3	3	3	4	4	0	0
1851	1	6	fr	2	4	1		1						1	1			1	1	1	1	1	0	0	2	1	1	1	1	1	1	1	1	4	4	4	4	4	3	1	1	0
1852	1	3	fr	2	3	3			7	coordonnatrice recherche clinique				10		7		5	2	6	3	1	1	1	3	1	1	2	2	2	1	2	1	3	4	4	3	3	2	2	0	0
1854	1	1	en	1	2	1		3						1	3			1	1	1	1	1	1	1	3	1	1	1	1	1	1	1	1	4	4	4	4	4	1	1	1	0
1856	1	1	en	2	4	1		2						1	2			1	1	1	1	0	1	1	1	2	1	2	1	1	2	1	1	4	3	4	4	4	3	1	1	1
1857	1	1	en	1	2	1		3						1	3			1	2	1	1	0	0	0	1	1	1	1	1	1	1	1	1	4	4	4	4	4	1	2	0	0
1858	1	1	en	2	2	1		3						1	3			1	2	1	1	0	0	0	1	1	1	2	2	1	2	2	1	4	3	4	4	4	1	2	0	0
1859	1	1	en	2	3	1		2						1	2			1	1	1	1	0	0	0	1	1	1	1	1	1	1	1	1	4	4	4	4	4	2	1	1	0
1860	1	1	en	2	2	1		3						1	3			1	2	1	1	1	0	1	2	1	1	1	1	1	3	1	1	4	4	4	4	4	1	2	0	0
1861	1	1	en	2	3	1		3						1	3			1	1	1	1	1	0	1	2	2	1	1	1	1	1	1	1	4	4	3	4	4	2	1	1	1
1863	1	5	fr	2	5	2								2				2	2	2	1	1	1	1	3	4	1	2	3	2	1	2	1	2	3	2	4	4	4	2	0	1
1864	1	1	en	2	3	1		3						1	3			1	2	1	1	0	0	0	1	1	1	2	2	1	3	3	1	4	4	3	4	2	2	2	0	0
1868	1	1	en	2	2	1		3						1	3			1	1	1	1	1	1	0	2	1	1	2	2	2	2	2	1	3	3	4	4	4	1	1	1	0
1869	1	1	en	1	2	1		3						1	3			1	1	1	1	1	1	1	3	1	1	4	4	3	4	4	1	3	1	2	3	3	1	1	1	0
1872	1	1	en	1	3	1		3						1	3			1	1	1	1	1	1	0	2	2	1	2	1	2	2	2	1	3	3	4	4	4	2	1	1	1
1873	1	1	en	1	2	1		3						1	3			1	1	1	1	0	0	0	1	1	1	2	1	1	1	1	1	4	3	4	4	4	1	1	1	0
1877	1	5	fr	2	4	3			2					3		2		3	1	4	1	1	1	1	3	2	1	3	2	4	3	4	1	3	2	2	3	3	3	1	1	1
1878	1	5	fr	2	3	4								4				4	2	5	3	1	1	1	3	3	1	3	3	3	4	2	1	3	2	2	2	3	2	2	0	1
1879	1	1	en	1	3	1		3						1	3			1	1	1	1	0	0	0	1	2	1	3	3	1	2	3	1	4	3	4	3	4	2	1	1	1
1880	1	2	fr	1	6	7						2		7			2	9	6	10	3	1	1	1	3	5	1	2	2	1	1	2	1	4	3	4	4	4	5	6	0	1
1884	1	2	fr	2	3	3			7	Archiviste médicale				7		7	2	9	6	10	3	1	1	1	3	6	1	3	3	3	3	4	1	3	2	3	2	3	2	6	0	1
1885	1	2	fr	2	4	7						2		7			2	9	6	10	3	1	1	1	3	6	1	3	3	3	3	2	1	3	3	2	3	3	3	6	0	1
1887	1	2	fr	1	3	9							3	9				6	4	7	2	1	1	1	3	2	1	4	4	4	4	4	1	1	1	1	1	3	2	4	0	1
1888	1	4	fr	2	4	9							3	9				6	3	7	2	1	1	1	3	1	1	2	2	2	2	2	1	3	3	4	4	4	3	3	1	0
1889	1	2	fr	2	4	9							4	9				7	4	8	3	1	1	1	3	3	1	3	3	2	3	4	0						3	4	0	1
1890	1	2	fr	2	4	9							4	9				7	4	8	3	0	0	0	1	1	1	2	1	1	1	3	1	3	1	2	3	4	3	4	0	0
1891	1	1	en	1	3	1		3						1	3			1	1	1	1	1	1	1	3	1	1	4	3	1	2	4	1	3	3	3	3	3	2	1	1	0
1893	1	2	fr	1	5	8								8				9	5	10	3	0	0	0	1	1	1	1	1	1	1	2	1	4	4	4	4	4	4	5	1	0
1895	1	2	fr	2	3	9							3	9				6	4	7	2	1	1	1	3	2	1	2	2	2	2	2	1	4	4	3	4	4	2	4	0	1
1896	1	2	fr	2	4	9							4	9				7	4	8	3	1	1	1	3	2	1	3	3	3	3	4	1	2	2	2	2	3	3	4	0	1
1897	1	2	fr	1	5	8								8				9	6	10	3	1	1	1	3	6	1	2	2	1	1	2	1	3	3	3	3	3	4	6	0	1
1900	1	2	fr	2	3	7						2		7			2	9	6	10	3	1	1	1	3	5	1	4	4	3	3	3	1	3	3	3	3	4	2	6	0	1
1901	1	2	fr	2	3	9							4	9				7	4	8	3	0	0	0	1	5	1	1	1	1	2	2	1	1	1	1	1	1	2	4	0	1
1904	1	2	fr	1	4	8								8				9	6	10	3	0	0	0	1	2	1	1	2	3	1	2	1	3	3	2	3	3	3	6	0	1
1907	1	2	fr	2	4	1								1				1	1	1	1	0	0	0	1	2	1	3	1	2	2	2	1	4	3	3	4	4	3	1	1	1
1910	1	2	fr	2	3	7						1		7			1	8	6	9	2	1	1	1	3	2	1	2	2	2	2	2	1	3	2	2	3	3	2	6	0	1
1912	1	5	fr	2	5	12	technicienne en documentation							7				9	6	10		1	1	1	3	2	1	2	1	1	1	2	1	3	3	4	4	3	4	6	0	1
1914	1	2	fr	2	5	9							3	9				6	4	7	2	1	1	1	3	1	1	2	2	2	2	2	1	3	3	2	2	3	4	4	0	0
1917	1	2	fr	2	3	8								8				9	6	10	3	1	1	1	3	2	1	4	4	4	4	4	1	2	2	2	2	2	2	6	0	1
1918	1	2	fr	2	3	9							4	9				7	4	8	3	1	1	1	3	2	1	3	2	1	3	3	1	3	2	3	2	3	2	4	0	1
1920	1	2	fr	2	5	7						2		7			2	9	6	10	3	1	1	1	3	3	1	3	3	3	3	3	1	3	3	3	3	3	4	6	0	1
1922	1	2	fr	2	3	1		1						1	1			1	1	1	1	1	1	0	2	1	1	1	1	1	2	2	1	4	4	4	4	4	2	1	1	0
1923	1	2	fr	1	4	1		1						1	1			1	1	1	1	0	0	0	1	1	1	3	3	3	3	4	1	2	2	2	2	2	3	1	1	0
1926	1	5	fr	2	4	4								4				4	1	5	3	0	0	0	1	1	1	1	1	2	1	1	1	3	1	1	3	4	3	1	1	0
1928	1	6	fr	2	5	2								2				2	1	2	1	1	1	1	3	1	1	2	1	2	2	1	1	4	3	3	4	4	4	1	1	0
1929	1	2	fr	2	5	3			7	Conseillère en santé et sécurité du travail				12		7		10	6	11	3	1	1	1	3	1	1	3	3	2	4	4	1	2	2	2	2	1	4	6	0	0
1930	1	2	fr	2	4	3			7	Conseillère senior DO				12		7		10	6	11	3	1	1	1	3	4	1	3	3	2	2	3	1	3	3	3	3	3	3	6	0	1
1931	1	2	fr	2	4	7						1		7			1	8	5	9	2	1	1	1	3	1	1	3	3	3	3	3	1	3	3	2	3	3	3	5	1	0
1934	1	5	fr	1	4	2								2				2	2	2	1	0	0	0	1	1	1	1	1	1	1	1	1	4	4	4	4	4	3	2	0	0
1935	1	2	fr	1	6	9							4	9				7	4	8	3	1	1	1	3	3	1	1	1	1	1	1	1	1	3	2	4	4	5	4	0	1
1936	1	5	fr	2	3	2								2				2	1	2	1	1	0	0	2	2	1	2	1	3	2	3	1	3	2	3	3	4	2	1	1	1
1937	1	2	fr	1	3	8								8				9	6	10	3	1	1	1	3	1	1	3	3	2	4	4	1	3	2	2	3	3	2	6	0	0
1939	1	2	fr	1	3	7						1		7			1	8	5	9	2	1	1	1	3	1	1	1	1	2	1	4	1	2	4	3	4	4	2	5	1	0
1940	1	2	fr	2	5	2								2				2	2	2	1	1	1	1	3	1	1	2	2	2	2	2	1	3	3	3	3	3	4	2	0	0
1941	1	2	fr	1	4	1		2						1	2			1	1	1	1	1	1	1	3	1	1	3	1	2	2	2	1	3	3	2	3	3	3	1	1	0
1942	1	4	en	2	5	7						1		7			1	8	5	9	2	1	0	0	2	4	1	2	2	2	2	2	1	3	2	3	2	2	4	5	1	1
1947	1	1	en	1	4	1		2						1	2			1	1	1	1	1	1	1	3	2	1	1	2	1	2	3	1	4	3	4	4	3	3	1	1	1
1948	1	2	fr	2	5	9							3	9				6	4	7	2	1	1	1	3	1	1	4	3	3	2	2	1	3	2	3	3	4	4	4	0	0
1951	1	2	fr	1	6	1		2						1	2			1	1	1	1	1	1	1	3	3	1	1	1	3	3	4	1	3	3		3	4	5	1	1	1
1952	1	1	en	2	2	1		3						1	3			1	2	1	1	1	0	0	2	1	1	2	2	2	3	2	1	3	3	3	4	4	1	2	0	0
1954	1	1	en	1	3	1		3						1	3			1	1	1	1	0	0	0	1	1	1	1	1	1	1	1	1	4	4	4	4	4	2	1	1	0
1955	1	1	en	1	3	1		3						1	3			1	1	1	1	0	0	0	1	2	1	2	2	2	3	3	1	4	3	3	3	4	2	1	1	1
1957	1	2	fr	2	2	7						1		7			1	8	5	9	2	1	1	0	2	1	1	1	1	1	1	1	1	4	4	4	4	4	1	5	1	0
1958	1	2	fr	1	5	1		1						1	1			1	1	1	1	1	1	1	3	1	1	2	2	3	1	3	1	3	2	3	3	3	4	1	1	0
1959	1	1	en	1	3	1		3						1	3			1	1	1	1	1	0	0	2	1	1	1	1	1	1	1	1	4	4	3	4	3	2	1	1	0
1960	1	3	en	1	5	1		2						1	2			1	1	1	1	1	1	1	3	1	1	4	3	3	4	4	1	3	2	2	1	2	4	1	1	0
1961	1	2	fr	2	4	1		2						1	2			1	1	1	1	1	0	0	2	1	1	2	2	2	1	1	1	3	3	3	3	3	3	1	1	0
1962	1	1	en	1	3	1		3						1	3			1	1	1	1	0	0	0	1	1	1	1	2	1	1	1	1	4	4	4	3	4	2	1	1	0
1963	1	1	en	2	3	1		3						1	3			1	2	1	1	0	0	0	1	1	1	4	1	2	2	2	1	3	1	2	3	4	2	2	0	0
1966	1	1	en	2	2	1		3						1	3			1	1	1	1	1	0	1	2	1	1	3	2	2	3	4	1	4	3	3	2	4	1	1	1	0
1970	1	6	fr	2	4	4								4				4	2	5	3	1	1	1	3	1	1	4	3	3	3	3	1	3	3	2	3	3	3	2	0	0
1971	1	1	en	2	2	7						1		7			1	8	6	9	2	1	1	1	3	1	1	4	4	1	4	4	1	3	4	1	2	4	1	6	0	0
1972	1	5	fr	1	4	1		2						1	2			1	1	1	1	0	0	0	1	3	1	3	2	4	4	4	1	1	2	2	2	1	3	1	1	1
1974	1	2	fr	1	4	8								8				9	6	10	3	1	1	1	3	1	1	3	3	4	3	4	1	3	2	2	3	3	3	6	0	0
1975	1	2	fr	2	2	7						1		7			1	8	6	9	2	1	0	0	2	4	1	3	4	2	2	2	1	3	4	2	4	4	1	6	0	1
1976	1	6	fr	2	3	3			3					3		3		3	1	4	1	1	1	1	3	1	1	2	2	2	2	2	1	3	2	3	3	3	2	1	1	0
1978	1	2	fr	1	5	8								8				9	6	10	3	1	1	1	3	2	1	2	2	2	2	3	1	2	3	2	3	3	4	6	0	1
1981	1	5	fr	1	3	4								4				4	1	5	3	1	1	1	3	1	1	2	2	3	1	3	1	3	3	4	3	4	2	1	1	0
1983	1	2	fr	2	3	7						1		7			1	8	5	9	2	1	0	1	2	2	1	2	2	1	3	2	1	4	3	2	1	3	2	5	1	1
1985	1	6	fr	2	3	3			3					3		3		3	2	4	1	1	1	1	3	1	1	1	1	1	1	1	1	4	4	4	4	4	2	2	0	0
1986	1	6	fr	2	2	3			1					3		1		3	2	3	1	1	1	1	3	1	1	3	2	3	3	3	1	3	3	3	3	3	1	2	0	0
1987	1	2	fr	1	3	9							3	9				6	4	7	2	1	1	1	3	1	1	2	1	1	1	3	1	3	4	3	3	4	2	4	0	0
1988	1	5	fr	2	3	9							4	9				7	4	8	3	0		0	1	3	1	1	1	2	1	2	1	3	3	3	4	4	2	4	0	1
1989	1	3	fr	1	3	8								8				9	6	10	3	0	0	0	1	3	1	2	3	2	2	4	1	3	4	3	3	4	2	6	0	1
1990	1	3	en	2	2	7						2		7			2	9	6	10	3	1	1	1	3	3	1	2	2	1	3	1	1	4	4	4	4	4	1	6	0	1
1991	1	3	fr	2	3	2								2				2	2	2	1	1	1	1	3	2	1	2	2	1	1	2	1	4	3	2	3	3	2	2	0	1
1992	1	3	en	1	5	1		1						1	1			1	1	1	1	1	1	1	3	2	1	2	2	2	2	2	1	3	2	4	3	3	4	1	1	1
1994	1	3	fr	2	5	7						2		7			2	9	6	10	3	0	0	0	1	6	1	3	3	3	3	3	1	3	3	3	3	3	4	6	0	1
1995	1	3	en	2	2	3			2					3		2		3	2	4	1	1	1	1	3	1	1	1	1	1	1	1	1	3	4	4	4	4	1	2	0	0
1996	1	3	en	2	4	2								2				2	2	2	1	1	1	1	3	1	1	2	2	1	1	2	1	4	4	4	4	4	3	2	0	0
1998	1	3	en	2	6	11								11				10	6	11	3	0	0	0	1	6	1	3	3	4	4	4	1	3	1	2	3	2	5	6	0	1
1999	1	3	fr	2	2	12	associée de recherche							10				5	2	6	3	0	0	0	1	1	1	1	1	1	1	1	1	3	4	4	4	4	1	2	0	0
2002	1	3	en	2	5	7						1		7			1	8	5	9	2	1	1	0	2	1	1	3	1	1	2	3	1	4	3	4	4	4	4	5	1	0
2003	1	3	fr	1	4	8								8				9	6	10	3	1	1	1	3	1	1	2	2	2	3	3	1	3	3	3	3	3	3	6	0	0
2006	1	3	en	2	5	7						1		7			1	8	5	9	2	1	1	1	3	1	1	1	1	1	1	1	1	4	4	3	4	4	4	5	1	0
2007	1	1	en	1	2	1		3						1	3			1	1	1	1	1	1	1	3	1	1	2	2	2	2	2	1	3	2	3	3	4	1	1	1	0
2011	1	3	en	2	5	7						2		7			2	9	6	10	3	0	0	0	1	6	1	3	2	1	4	3	1	3	3	3	3	4	4	6	0	1
2012	1	3	fr	2	5	7						2		7			2	9	6	10	3	1	1	1	3	3	1	3	3	2	3	3	1	3	3	3	3	4	4	6	0	1
2013	1	3	fr	2	2	9							3	9				6	4	7	2	1	1	1	3	2	1	3	3	3	4	4	1	2	3	3	3	3	1	4	0	1
2014	1	3	en	1	6	7						1		7			1	8	6	9	2	1	1	1	3	4	1	1	1	1	1	3	1	2	4	1	4	4	5	6	0	1
2015	1	3	fr	2	5	9							3	9				6	3	7	2	1	1	1	3	2	1	2	2	3	3	3	1	3	3	3	3	3	4	3	1	1
2017	1	3	fr	2	3	9							4	9				7	4	8	3	1	0	0	2	2	1	2	2	4	3	3	1	3	3	3	3	4	2	4	0	1
2018	1	3	fr	1	5	11								11				10	6	11	3	1	0	0	2	1	1	4	4	3	4	3	1	2	2	2	2	3	4	6	0	0
2021	1	3	en	2	3	3			7	Ethicist				3		7		3	2	4	1	1	0	1	2	2	1	2	1	1	1	1	1	4	3	3	3	4	2	2	0	1
2022	1	3	fr	1	4	7						1		7			1	8	6	9	2	1	1	1	3	3	1	3	2	2	2	2	1	3	3	2	3	4	3	6	0	1
2024	1	3	fr	1	5	4								4				4	1	5	3	1	1	1	3	1	1	3	2	3	1	4	1	3	2	3	3	4	4	1	1	0
2025	1	3	fr	1	6	10								10				5	1	6	3	0	0	0	1	4	1	1	1	2	2	3	1	3	3	2	3	4	5	1	1	1
2026	1	3	en	2	4	10								10				5	2	6	3	1	0	1	2	4	1	2	1	1	1	2	1	4	3	3	4	4	3	2	0	1
2030	1	3	en	2	4	10								10				5	2	6	3	1	0	0	2	2	1	1	1	1	1	1	1	4	4	4	4	4	3	2	0	1
2031	1	3	en	1	6	3			5					3		5		3	1	4	1	1	1	0	2	2	1	3	3	2	2	3	1	3	3	4	3	4	5	1	1	1
2032	1	3	fr	2	2	2								2				2	2	2	1	1	1	0	2	1	1	3	3	2	3	4	1	3	3	4	3	3	1	2	0	0
2033	1	3	en	2	6	9							4	9				7	4	8	3	1	1	0	2	1	1	3	3	3	3	4	1	3	3	4	3	4	5	4	0	0
2038	1	3	en	1	3	7						2		7			2	9	5	10	3	0	1	0	1	1	1	1	1	2	3	2	1	3	4	1	3	4	2	5	1	0
2039	1	3	en	2	2	10								10				5	2	6	3	0	0	0	1	5	1	1	1	1	2	1	1	4	4	4	4	4	1	2	0	1
2040	1	3	fr	1	3	6					2			6				8	6	9	2	0	0	0	1	1	1	4	4	4	1	4	1	2	2	2	1	2	2	6	0	0
2042	1	3	fr	1	5	10								10				5	2	6	3	0	0	0	1	2	1	3	2	3	2	3	1	3	3	2	3	4	4	2	0	1
2043	1	3	en	2	4	10								10				5	1	6	3	0	0	0	1	1	1	1	1	1	1	1	1	4	4	4	4	4	3	1	1	0
2044	1	3	fr	1	4	3			7	tech biomedical				4		7		4	2	5	3	1	1	1	3	2	1	3	2	2	4	4	1	3	2	2	3	3	3	2	0	1
2045	1	2	fr	1	3	1		2						1	2			1	1	1	1	1	1	1	3	1	1	2	1	1	1	1	1	4	3	3	3	4	2	1	1	0
2047	1	3	en	2	5	3			1					3		1		3	2	3	1	0	0	0	1	1	1	2	3	2	3	3	1	2	3	3	3	2	4	2	0	0
2050	1	3	fr	1	2	10								10				5	2	6	3	0	0	0	1	1	1	3	3	1	3	3	1	4	3	3	3	4	1	2	0	0
2051	1	3	en	1	4	11								11				10	6	11	3	1	0	0	2	3	1	4	4	3	3	4	1	2	3	2	3	3	3	6	0	1
2052	1	3	en	2	6	9							3	9				6	3	7	2	1	1	1	3	1	1	3	2	1	1	3	1	4	3	4	4	3	5	3	1	0
2053	1	3	en	1	2	10								10				5	2	6	3	0	0	0	1	6	1	3	4	2	3	3	1	3	2	2	3	3	1	2	0	1
2056	1	6	fr	1	3	3			7	éducateur spécialisé				3		7		3	1	4	1	1	1	1	3	1	1	1	1	1	2	1	1	3	3	3	3	4	2	1	1	0
2059	1	3	fr	2	2	7						1		7			1	8	5	9	2	0	0	0	1	2	1	2	1	1	3	2	1	3	3	3	3	3	1	5	1	1
2061	1	3	fr	1	3	2								2				2	1	2	1	1	1	1	3	1	1	3	2	3	2	3	1	2	3	3	3	3	2	1	1	0
2062	1	3	fr	2	4	9							3	9				6	4	7	2	1	1	1	3	1	1	2	3	2	3	3	1	3	3	4	3	3	3	4	0	0
2065	1	3	fr	1	3	7						2		7			2	9	6	10	3	0	0	0	1	6	1	1	1	2	1	1	1	3	3	1	3	4	2	6	0	1
2069	1	2	fr	1	3	3			1					3		1		3	1	3	1	1	1	1	3	2	1	3	2	2	2	3	1	3	3	3	3	4	2	1	1	1
2071	1	2	fr	2	5	7						2		7			2	9	6	10	3	1	1	1	3	3	1	2	3	2	1	3	1	3	3	3	4	4	4	6	0	1
2072	1	3	en	2	5	1		1						1	1			1	1	1	1	0	0	0	1	1	1	4	1	1	4	4	1	4	1	4	4	4	4	1	1	0
2073	1	3	fr	1	2	7						2		7			2	9	6	10	3	1	1	1	3	3	1	3	3	1	1	2	1	3	2	4	3	2	1	6	0	1
2075	1	5	fr	2	4	2								2				2	1	2	1	1	1	1	3	1	1	2	1	1	1	3	1	3	3	4	4	4	3	1	1	0
2076	1	3	en	2	5	2								2				2	1	2	1	1	0	0	2	1	1	3	3	2	3	3	1	3	2	3	2	3	4	1	1	0
2077	1	2	fr	2	2	3			1					3		1		3	1	3	1	1	1	1	3	4	1	1	1	1	1	1	1	4	3	3	4	4	1	1	1	1
2080	1	5	fr	2	3	2								2				2	2	2	1	0	0	0	1	1	1	1	1	1	1	1	1	4	4	4	4	4	2	2	0	0
2081	1	3	en	2	5	3			2					3		2		3	1	4	1	1	0	0	2	1	1	3	3	2	3	3	1	3	3	2	3	3	4	1	1	0
2082	1	1	en	1	3	1		3						1	3			1	1	1	1	1	1	1	3	1	1	3	3	2	3	4	1	4	3	3	3	3	2	1	1	0
2083	1	6	fr	2	5	2								2				2	1	2	1	1	1	1	3	1	1	1	1	2	2	3	1	4	3	3	2	4	4	1	1	0
2084	1	5	fr	2	4	4								4				4	1	5	3	1	1	1	3	2	1	4	3	2	4	3	1	2	2	2	2	2	3	1	1	1
2086	1	3	en	2	3	2								2				2	2	2	1	1	1	1	3	2	1	3	3	1	3	3	1	3	2	3	3	4	2	2	0	1
2087	1	5	fr	2	3	3			7	nutritionniste				3		7		3	1	4	1	1	1	1	3	2	1	2	2	3	2	4	1	2	4	2	3	4	2	1	1	1
2089	1	3	en	1	6	1		2						1	2			1	1	1	1	1	1	1	3	2	1	3	2	3	2	3	1	3	3	3	3	3	5	1	1	1
2092	1	2	fr	2	3	3			1					3		1		3	2	3	1	0	1	1	1	1	1	1	1	1	1	1	1	1	1	4	4	4	2	2	0	0
2093	1	3	en	2	3	2								2				2	1	2	1	0	0	0	1	1	1	3	2	2	3	3	1	4	3	4	4	3	2	1	1	0
2096	1	3	en	2	6	7						1		7			1	8	5	9	2	0	0	0	1	1	1	1	1	1	1	1	1	4	4	4	4	4	5	5	1	0
2098	1	3	en	2	4	2								2				2	1	2	1	1	0	0	2	1	1	1	1	1	1	1	1	4	4	3	4	4	3	1	1	0
2099	1	6	fr	2	3	2								2				2	2	2	1	1	0	0	2	2	1	3	2	2	3	2	1	3	2	3	3	3	2	2	0	1
2100	1	6	fr	1	4	9							4	9				7	3	8	3	1	1	1	3	1	1	3	3	2	3	4	1	3	2	2	3	2	3	3	1	0
2103	1	3	fr	2	4	2								2				2	1	2	1	1	1	1	3	1	1	3	3	4	3	4	1	3	2	3	4	3	3	1	1	0
2106	1	6	fr	2	2	3			2					3		2		3	2	4	1	1	1	1	3	1	1	3	1	2	1	2	1	3	3	3	3	3	1	2	0	0
2107	1	6	fr	2	5	7						1		7			1	8	6	9	2	1	1	1	3	2	1	2	2	2	2	2	1	3	3	2	3	4	4	6	0	1
2108	1	6	fr	2	4	7						1		7			1	8	5	9	2	1	1	1	3	2	1	1	1	1	1	1	1	4	4	4	4	4	3	5	1	1
2109	1	6	fr	2	5	2								2				2	1	2	1	1	0	0	2	1	1	2	1	1	3	1	1	4	4	4	4	4	4	1	1	0
2112	1	6	fr	2	5	3			7	diététiste/nutritionniste				3		7		3	1	4	1	1	1	1	3	1	1	2	2	1	3	1	1	3	3	4	3	3	4	1	1	0
2114	1	6	fr	1	6	11								11				10	6	11	3	1	1	1	3	1	1	1	1	2	1	2	1	3	4	2	4	4	5	6	0	0
2115	1	2	fr	2	5	7						2		7			2	9	6	10	3	1	1	1	3	6	1	3	3	2	3	3	1	3	2	4	3	3	4	6	0	1
2116	1	6	en	2	5	2								2				2	1	2	1	1	1	0	2	1	1	2	2	1	1		1	4	4	3	4	4	4	1	1	0
2119	1	3	fr	1	2	7						2		7			2	9	6	10	3	1	1	1	3	6	1	2	3	2	2	3	1	3	4	4	4	4	1	6	0	1
2123	1	6	fr	2	5	3			1					3		1		3	2	3	1	1	1	1	3	2	1	2	2	2	2	2	1	3	3	3	3	4	4	2	0	1
2125	1	3	en	2	6	3			1					3		1		3	1	3	1	1	1	0	2	2	1	2	1	1	1	1	1	4	3	3	4	3	5	1	1	1
2126	1	6	fr	2	5	7						1		7			1	8	5	9	2	1	1	1	3	1	1	2	2	2	2	2	1	3	3	2	3	4	4	5	1	0
2127	1	5	fr	1	3	2								2				2	1	2	1	0	0	0	1	1	1	2	2	2	2	2	1	4	4	4	4	4	2	1	1	0
2131	1	6	fr	2	3	3			1					3		1		3	1	3	1	1	0	0	2	1	1	1	1	1	1	1	1	4	3	4	3	4	2	1	1	0
2132	1	3	en	2	6	9							4	9				7	3	8	3	0	0	0	1	2	1	1	1	1	1	1	1	4	4	4	4	4	5	3	1	1
2138	1	1	en	2	3	1		3						1	3			1	1	1	1	1	1	0	2	1	1	2	2	1	2	1	1	3	3	3	3	4	2	1	1	0
2140	1	6	en	2	3	1		1						1	1			1	1	1	1	1	0	0	2	1	1	1	1	1	1	2	1	4	4	4	4	4	2	1	1	0
2141	1	6	en	2	4	2								2				2	1	2	1	1	0	0	2	1	1	4	4	4	4	4	1	3	2	3	3	3	3	1	1	0
2146	1	3	fr	2	3	2								2				2	2	2	1	1	1	1	3	1	1	1	1	1	1	2	1	4	4	3	3	4	2	2	0	0
2147	1	5	fr	2	5	7						2		7			2	9	6	10	3	1	1	0	2	4	1	3	4	3	3	4	1	2	3	3	3	3	4	6	0	1
2149	1	6	fr	1	3	2								2				2	2	2	1	0	0	0	1	1	1	3	2	2	3	3	1	3	3	3	3	4	2	2	0	0
2151	1	5	fr	1	2	4								4				4	1	5	3	1	1	1	3	1	1	2	3	1	2	3	1	3	2	2	3	3	1	1	1	0
2152	1	6	fr	1	3	3			3					3		3		3	1	4	1	1	0	0	2	1	1	1	1	1	1	1	1	3	4	2	4	4	2	1	1	0
2153	1	6	fr	1	4	5								5				10	6	11	3	1	1	1	3	6	1	2	2	3	2	3	1	3	3	2	4	3	3	6	0	1
2154	1	3	fr	1	3	3			2					3		2		3	2	4	1	0	0	0	1	1	1	4	3	4	3	3	1	1	1	1	1	1	2	2	0	0
2155	1	3	fr	1	3	3			2					3		2		3	2	4	1	0	0	0	1	1	1	1	1	1	1	1	1	4	4	4	4	4	2	2	0	0
2157	1	6	fr	2	6	3			1					3		1		3	1	3	1	1	1	1	3	1	1	1	1	1	1	1	1	4	4	4	4	4	5	1	1	0
2158	1	6	fr	2	5	9							3	9				6	4	7	2	1	1	1	3	4	1	1	1	1	1	1	1	4	4	3	4	4	4	4	0	1
2159	1	5	fr	1	6	1		2						1	2			1	1	1	1	1	1	1	3	1	1	2	2	2	2	2	1	3	3	3	3	3	5	1	1	0
2160	1	5	fr	2	4	2								2				2	1	2	1	1	1	1	3	1	1	3	3	2	3	4	1	3	4	3	3	4	3	1	1	0
2161	1	3	fr	1	4	2								2				2	1	2	1	1	1	1	3	1	1	2	2	1	1	2	1	3	4	3	3	4	3	1	1	0
2164	1	2	fr	1	5	1		2						1	2			1	1	1	1	1	1	1	3	1	1	2	2	1	2	2	1	3	3	3	3	3	4	1	1	0
2165	1	6	fr	1	4	3			1					3		1		3	1	3	1	0	0	0	1	2	1	1	1	1	1	2	1	4	3	4	3	4	3	1	1	1
2166	1	3	en	2	2	3			2					3		2		3	2	4	1	1	1	1	3	1	1	1	1	1	3	2	1	4	4	3	4	4	1	2	0	0
2168	1	1	fr	1	3	1		3						1	3			1	2	1	1	0	0	0	1	2	1	1	1	1	2	1	1	2	3	4	4	3	2	2	0	1
2169	1	6	fr	2	4	2								2				2	2	2	1	0	0	0	1	1	1	1	1	1	1	1	1	4	4	4	4	4	3	2	0	0
2170	1	3	fr	2	5	12	architetce							12				10	6	11	3	0	0	0	1	3	1	1	1	1	1	2	1	4	4	3	4	4	4	6	0	1
2171	1	1	en	1	2	1		3						1	3			1	2	1	1	0	0	0	1	1	1	3	3	1	2	1	1	3	3	3	3	4	1	2	0	0
2173	1	5	fr	2	2	2								2				2	2	2	1	0	0	0	1	1	1	2	2	2	2	3	1	3	3	2	3	4	1	2	0	0
2174	1	3	en	2	6	2								2				2	2	2	1	1	0	0	2	1	1	3	2	2	3	1	1	4	3	3	3	4	5	2	0	0
2176	1	2	fr	1	5	1		2						1	2			1	1	1	1	1	1	1	3	1	1	2	2	2	2	3	1	3	3	4	3	3	4	1	1	0
2178	1	1	en	1	2	1		3						1	3			1	2	1	1	1	0	1	2	1	1	2	1	1	1	1	1	4	4	4	4	4	1	2	0	0
2179	1	6	en	2	3	1		2						1	2			1	1	1	1	1	1	1	3	1	1	1	1	1	1	1	1	4	4	4	4	4	2	1	1	0
2183	1	3	en	2	5	2								2				2	1	2	1	1	1	1	3	1	1	2	1	1	2	1	1	2	2	1	1	1	4	1	1	0
2184	1	3	en	2	3	3			2					3		2		3	2	4	1	1	0	0	2	1	1	2	3	1	2	2	1	4	3	3	3	4	2	2	0	0
2186	1	3	en	2	5	7						1		7			1	8	5	9	2	0	0	0	1	2	1	3	4	3	4	4	1	2	2	2	2	4	4	5	1	1
2187	1	6	fr	2	5	7						1		7			1	8	5	9	2	1	1	1	3	1	1	4	4	4	4	4	1	3	1	1	1	4	4	5	1	0
2188	1	3	en	2	5	2								2				2	2	2	1	1	1	1	3	1	1	3	3	2	3	3	1	3	2	2	3	2	4	2	0	0
2189	1	3	en	2	5	2								2				2	1	2	1	1	0	0	2	1	1	2	2	2	2	2	1	3	3	2	4	4	4	1	1	0
2192	1	6	fr	2	4	3			7	nutritionniste				3		7		3	1	4	1	1	1	1	3	1	1	1	1	1	1	1	1	4	4	4	4	4	3	1	1	0
2194	1	6	fr	2	3	2								2				2	1	2	1	1	1	1	3	1	1	2	1	1	1	1	1	4	4	4	4	4	2	1	1	0
2197	1	6	en	2	3	12	social worker							3		1		3	1	3	1	1	1	0	2	1	1	1	2	1	1	1	1	4	4	4	4	4	2	1	1	0
2198	1	3	en	2	3	7						1		7			1	8	5	9	2	1	0	0	2	2	1	4	4	2	1	4	1	3	2	1	3	2	2	5	1	1
2199	1	3	en	2	5	1		1						1	1			1	1	1	1	1	1	1	3	2	1	3	2	2	2	4	1	2	2	1	2	3	4	1	1	1
2200	1	6	fr	2	3	3			1					3		1		3	1	3	1	1	1	1	3	1	1	1	1	1	1	1	1	4	4	4	4	4	2	1	1	0
2201	1	3	en	2	5	2								2				2	1	2	1	1	1	1	3	1	1	4	4	2	2	4	1	2	2	2	3	4	4	1	1	0
2203	1	3	en	2	4	3			2					3		2		3	1	4	1	0	0	0	1	1	1	3	2	2	3	2	1	3	2	3	3	3	3	1	1	0
2205	1	2	fr	2	3	8								8				9	6	10	3	1	1	1	3	1	1	4	4	2	3	4	1	2	2	2	3	2	2	6	0	0
2207	1	6	fr	2	4	7						1		7			1	8	6	9	2	1	1	1	3	1	1	2	3	3	3	3	1	3	3	3	3	3	3	6	0	0
2209	1	3	fr	2	3	2								2				2	1	2	1	1	1	1	3	1	1	3	2	2	3	4	1	3	2	3	3	3	2	1	1	0
2212	1	6	fr	2	5	2								2				2	2	2	1	0	0	0	1	1	1	2	2	2	2	3	1	3	3	4	4	4	4	2	0	0
2214	1	6	fr	2	4	3			1					3		1		3	1	3	1	1	1	1	3	1	1	1	1	2	1	2	1	4	4	4	4	4	3	1	1	0
2217	1	5	fr	2	4	2								2				2	2	2	1	1	1	1	3	2	1	3	2	3	3	4	1	3	2	3	3	2	3	2	0	1
2218	1	6	fr	2	4	2								2				2	1	2	1	1	1	1	3	1	1	3	2	2	1	3	1	3	3	3	3	3	3	1	1	0
2220	1	5	fr	2	4	2								2				2	2	2	1	1	1	1	3	2	1	3	3	4	4	4	1	3	3	3	3	3	3	2	0	1
2223	1	5	fr	2	3	2								2				2	1	2	1	1	1	1	3	1	1	3	2	2	3	3	1	3	4	4	3	4	2	1	1	0
2225	1	5	fr	2	5	7						2		7			2	9	6	10	3	1	1	1	3	3	1	4	4	4	4	4	1	4	1	4	2	1	4	6	0	1
2227	1	1	en	2	5	7						2		7			2	9	5	10	3	0	0	0	1	6	1	1	3	2	1	2	1	4	4	4	4	4	4	5	1	1
2229	1	2	fr	1	4	8								8				9	6	10	3	1	1	1	3	1	1	3	3	3	3	2	1	3	2	3	3	3	3	6	0	0
2231	1	6	fr	2	4	2								2				2	2	2	1	1	1	1	3	2	1	2	2	2	2	2	1	3	3	3	3	3	3	2	0	1
2232	1	3	en	2	5	7						1		7			1	8	5	9	2	0	0	0	1	1	1	1	1	1	1	1	1	4	3	3	4	4	4	5	1	0
2234	1	5	fr	2	3	7						1		7			1	8	6	9	2	1	1	1	3	1	1	2	3	3	3	3	1	3	3	4	4	4	2	6	0	0
2235	1	6	fr	2	4	9							3	9				6	3	7	2	1	0	0	2	4	1	3	2	3	1	2	1	3	2	2	3	3	3	3	1	1
2236	1	1	en	1	4	1		2						1	2			1	2	1	1	0	0	0	1	1	1	3	3	1	3	2	1	3	3	4	4	4	3	2	0	0
2237	1	3	fr	2	3	2								2				2	1	2	1	1	1	1	3	1	1	3	2	2	4	2	1	3	2	2	3	3	2	1	1	0
2238	1	6	en	1	3	3			1					3		1		3	1	3	1	0	0	0	1	1	1	3	2	1	2	2	1	3	2	3	2	3	2	1	1	0
2239	1	5	fr	2	2	2								2				2	2	2	1	0	0	0	1	1	1	1	3	3	4	4	1	3	1	3	1	4	1	2	0	0
2240	1	5	fr	2	2	7						1		7			1	8	5	9	2	1	0	0	2	1	1	2	2	2	3	2	1	4	3	3	4	4	1	5	1	0
2241	1	2	fr	2	5	7						1		7			1	8	5	9	2	1	1	1	3	2	1	3	2	2	1	4	1	2	2	2	3	3	4	5	1	1
2242	1	6	fr	2	5	9							3	9				6	4	7	2	1	1	1	3	6	1	2	1	1	3	2	1	4	4	3	4	4	4	4	0	1
2244	1	2	fr	2	5	7						1		7			1	8	5	9	2	1	1	1	3	1	1	3	2	3	4	3	1	2	2	3	3	2	4	5	1	0
2246	1	5	fr	2	4	2								2				2	2	2	1	0	0	0	1	3	1	2	2	2	2	2	1	3	3	4	3	3	3	2	0	1
2247	1	5	fr	2	3	2								2				2	1	2	1	1	1	1	3	1	1	3	3	2	2	3	1	3	2	3	3	3	2	1	1	0
2249	1	5	fr	2	5	4								4				4	2	5	3	1	1	1	3	1	1	2	1	1	2	3	1	3	3	2	3	4	4	2	0	0
2250	1	3	fr	2	6																	0	0	0	1	2	1	4	4	3	4	4	1	3	2	3	3	1	5		1	1
2251	1	5	fr	2	4	2								2				2	1	2	1	1	1	1	3	2	1	2	2	2	2	3	1	3	3	2	3	3	3	1	1	1
2252	1	3	fr	1	4	12	Perfusionniste							4				4	1	5	3	1	1	1	3	1	1	4	4	4	4	4	1	1	1	1	1	1	3	1	1	0
2253	1	2	fr	2	2	7						1		7			1	8	6	9	2	1	1	1	3	1	1	3	3	3	4	2	1	2	3	2	3	3	1	6	0	0
2255	1	3	en	1	2	10								10				5	2	6	3	0	0	0	1	6	1	4	3	1	3	2	1	3	4	4	4	4	1	2	0	1
2256	1	2	fr	2	5	9							1	9				6	3	7	2	1	1	1	3	4	1	3	3	2	3	3	1	3	3	2	3	3	4	3	1	1
2257	1	3	en	2	4	2								2				2	2	2	1	1	1	0	2	1	1	2	2	2	1	1	1	4	3	4	4	4	3	2	0	0
2258	1	3	fr	1	4	6								6				8	6	9	2	0	0	0	1	1	1	1	1	2	2	2	1	3	4	4	4	4	3	6	0	0
2259	1	5	fr	2	5	2								2				2	2	2	1	0	0	0	1	1	1	1	1	2	1	1	1	4	4	4	4	4	4	2	0	0
2260	1	3	en	2	4	7						2		7			2	9	5	10	3	1	0	0	2	6	1	4	4	4	4	4	0						3	5	1	1
2261	1	3	en	1	4	10								10				5	2	6	3	0	0	0	1	1	1	2	2	2	1	1	1	4	4	4	4	4	3	2	0	0
2262	1	2	fr	2	2	7						1		7			1	8	6	9	2	1	1	1	3	1	1	3	4	4	4	4	1	3	3	3	3	3	1	6	0	0
2263	1	5	fr	2	3	4								4				4	2	5	3	1	1	1	3	6	1	4	4	4	4	4	1	2	3	4	4	4	2	2	0	1
2264	1	3	en	2	3	10								10				5	2	6	3	0	0	0	1	4	1	1	2	1	1	2	1	3	4	4	4	4	2	2	0	1
2267	1	3	fr	2	5	12	Technicienne de laboratoire en recherche							10				5	2	6	3	0	0	0	1	5	1	3	3	2	3	3	1	3	3	3	3	3	4	2	0	1
2268	1	3	en	2	2	3			7	dietitian				3		7		3	2	4	1	1	0	0	2	1	1	1	1	2	2	2	1	2	3	3	4	4	1	2	0	0
2269	1	3	fr	2	4	4								4				4	2	5	3	0	0	0	1	6	1	1	1	1	1	2	1	4	4	4	4	4	3	2	0	1
2270	1	3	en	2	2	10								10				5	2	6	3	0	0	0	1	2	1	3	1	2	1	2	1	4	4	4	4	4	1	2	0	1
2271	1	3	en	2	4	10								10				5	2	6	3	1	1	1	3	6	1	2	2	1	3	1	1	4	3	3	4	3	3	2	0	1
2274	1	3	en	1	6	1		2						1	2			1	1	1	1	0	0	0	1	1	1	2	1	1	1	2	1	4	4	4	4	4	5	1	1	0
2275	1	3	fr	2	4	7						2		7			2	9	6	10	3	1	0	0	2	6	1	3	3	2	2	3	1	3	3	3	3	4	3	6	0	1
2279	1	3	en	1	4	8								8				9	6	10	3	1	0	0	2	1	1	4	4	4	4	4	1	1	1	1	1	1	3	6	0	0
2282	1	3	fr	2	3	10								10				5	1	6	3	0	0	0	1	1	1	1	1	1	1	1	1	4	4	3	3	4	2	1	1	0
2287	1	3	fr	2	3	10								10				5	2	6	3	1	1	1	3	6	1	2	1	1	3	2	1	4	3	3	4	4	2	2	0	1
2288	1	3	fr	2	5	4								4				4	1	5	3	1	1	1	3	1	1	3	1	1	3	4	1	3	3	3	4	4	4	1	1	0
2290	1	5	fr	2	3	2								2				2	1	2	1	1	1	1	3	1	1	2	1	2	1	2	1	3	3	4	4	4	2	1	1	0
2291	1	6	en	2	6	1		2						1	2			1	1	1	1	0	0	0	1	2	1	1	1	2	1	2	1	3	1	4	4	4	5	1	1	1
2292	1	6	en	2	5	2								2				2	2	2	1	1	1	1	3	1	1	1	1	1	1	1	1	4	4	4	4	4	4	2	0	0
2293	1	3	en	2	4	9							3	9				6	3	7	2	1	0	0	2	1	1	3	2	3	3	4	1	4	3	3	3	3	3	3	1	0
2294	1	3	en	2	6	10								10				5	2	6	3	1	0	1	2	2	1	2	2	2	2	2	1	3	3	2	3	4	5	2	0	1
2295	1	3	en	1	4	1		2						1	2			1	1	1	1	1	0	0	2	1	1	2	2	1	2	1	1	4	3	3	3	3	3	1	1	0
2297	1	6	fr	2	5	2								2				2	1	2	1	1	1	1	3	1	1	2	2	1	1	1	1	4	4	3	4	4	4	1	1	0
2300	1	5	fr	1	5	4								4				4	2	5	3	1	1	1	3	1	1	4	4	3	2	4	1	2	2	2	3	3	4	2	0	0
2301	1	3	en	2	3	2								2				2	2	2	1	1	1			1	1	1	1	1	3	2	1	4	3	4	3	2	2	2	0	0
2304	1	1	en	2	3	1		3						1	3			1	1	1	1	1	0	1	2	2	1	1	2	1	1	1	1	4	4	3	4	4	2	1	1	1
2305	1	3	en	2	2	10								10				5	2	6	3	1	1	1	3	2	1	3	3	1	2	2	1	3	2	4	3	4	1	2	0	1
2306	1	3	en	1	5	10								10				5	2	6	3	0	0	0	1	4	1	4	3	3	3	4	1	3	2	3	3	3	4	2	0	1
2307	1	6	fr	2	5	3			1					3		1		3	1	3	1	1	1	1	3	1	1	1	1	1	1	2	1	3	3	3	4	4	4	1	1	0
2310	1	3	en	2	2	10								10				5	2	6	3	0	0	0	1	2	1	3	3	3	2	3	1	2	2	2	3	3	1	2	0	1
2312	1	1	en	2	4	1		3						1	3			1	2	1	1	0	0	0	1	5	1	1	1	1	4	1	1	4	4	4	4	4	3	2	0	1
2313	1	1	en	2	2	1		2						1	2			1	2	1	1	1	1	1	3	1	1	1	1	1	1	3	1	4	4	3	4	4	1	2	0	0
2314	1	5	fr	1	5	11								11				10	6	11	3	1	1	1	3	3	1	1	1	3	2	3	1	3	4	3	3	4	4	6	0	1
2316	1	5	fr	2	4	11								11				10	6	11	3	1	0	0	2	1	1	1	1	1	1	1	1	4	4	4	4	4	3	6	0	0
2318	1	5	fr	2	4	11								11				10	6	11	3	0	0	0	1	1	1	1	1	1	1	1	1	4	4	4	4	4	3	6	0	0
2321	1	3	en	2	4	7						2		7			2	9	6	10	3	1	0	0	2	5	1	2	1	1	3	2	1	4	4	4	4	4	3	6	0	1
2322	1	6	fr	2	3	3			1					3		1		3	1	3	1	1	1	1	3	1	1	2	2	2	3	4	1	3	3	3	4	4	2	1	1	0
2326	1	6	fr	2	4	3			1					3		1		3	1	3	1	0	0	0	1	2	1	2	1	2	1	2	1	3	3	1	4	3	3	1	1	1
2327	1	6	fr	2	4	3			1					3		1		3	1	3	1	1	1	1	3	2	1	1	3	1	2	2	1	3	3	4	3	4	3	1	1	1
2329	1	3	en	1	4	10								10				5	1	6	3	1	0	0	2	2	1	2	1	1	1	1	1	4	4	4	3	4	3	1	1	1
2332	1	3	en	2	5	7						1		7			1	8	6	9	2	0	0	0	1	1	1	4	4	4	2	4	1	3	3	3	3	4	4	6	0	0
2333	1	5	fr	2	3	5								5				10	6	11	3	0	0	0	1	1	1	2	2	2	2	1	1	3	3	4	3	4	2	6	0	0
2334	1	1	en	1	3	1		3						1	3			1	2	1	1	0	0	0	1	2	1	1	2	2	2	2	1	4	4	4	3	4	2	2	0	1
2335	1	5	fr	2	5	3			1					3		1		3	1	3	1	1	1	1	3	1	1	4	2	4	4	4	1	1	1	3	2	3	4	1	1	0
2337	1	1	fr	2	4	3			7	Nutritionniste				3		7		3	2	4	1	1	1	1	3	2	1	3	2	2	3	3	1	3	3	3	3	3	3	2	0	1
2338	1	5	fr	1	3	4								4				4	1	5	3	1	1	1	3	2	1	4	3	3	4	3	1	3	2	2	3	3	2	1	1	1
2339	1	5	fr	2	3	4								4				4	2	5	3	1	1	1	3	2	1	4	4	4	3	3	1	3	2	3	3	2	2	2	0	1
2340	1	5	fr	2	3	4								4				4	1	5	3	1	1	1	3	2	1	3	3	3	3	3	1	3	3	3	3	3	2	1	1	1
2341	1	5	fr	1	4	2								2				2	1	2	1	0	0	0	1	1	1	3	3	3	4	3	1	2	2	1	1	3	3	1	1	0
2342	1	5	fr	2	3	4								4				4	1	5	3	1	1	1	3	2	1	3	3	3	4	4	1	3	2	2	2	1	2	1	1	1
2343	1	5	fr	2	3	4								4				4	2	5	3	1	1	1	3	2	1	4	4	4	4	4	1	3	2	2	2	2	2	2	0	1
2349	1	4	en	2	5	2								2				2	1	2	1	1	1	1	3	1	1	4	4	3	2	3	1	3	3	2	3	4	4	1	1	0
2351	1	4	en	2	3	7						2		7			2	9	6	10	3	1	0	0	2	4	1	3	2	2	2	3	1	3	2	2	3	3	2	6	0	1
2352	1	5	fr	2	2	7						2		7			2	9	5	10	3	0	0	0	1	1	1	1	1	1	1	1	1	4	4	4	4	4	1	5	1	0
2354	1	6	fr	1	4	9							3	9				6	4	7	2	1	1	1	3	1	1	3	1	2	4	4	1	3	1	2	3	4	3	4	0	0
2355	1	5	fr	2	2	4								4				4	2	5	3	1	1	1	3	1	1	2	2	1	1	3	1	3	3	3	3	4	1	2	0	0
2360	1	3	en	2	3	2								2				2	1	2	1	1	1	1	3	1	1	1	1	1	1	1	1	4	4	4	4	4	2	1	1	0
2362	1	5	fr	2	2	4								4				4	2	5	3	1	1	1	3	2	1	4	2	2	1	3	1	3	2	2	3	3	1	2	0	1
2363	1	3	en	2	6	7						1		7			1	8	5	9	2	1	1	0	2	1	1	2	2	1	3	3	1	3	3	4	3	3	5	5	1	0
2365	1	1	en	2	2	1		3						1	3			1	1	1	1	0	1	1	1	2	1	3	2	2	2	3	1	4	3	4	3	4	1	1	1	1
2366	1	3	en	2	5	4								4				4	2	5	3	1	0	0	2	1	1	4	3	2	3	3	1	2	2	3	2	2	4	2	0	0
2368	1	3	en	2	6	3			2					3		2		3	1	4	1	1	0	0	2	2	1	3	3	2	2	2	1	3	3	2	2	2	5	1	1	1
2369	1	6	fr	2	4	3			2					3		2		3	2	4	1	1	1	1	3	1	1	2	2	2	3	3	1	3	3	3	3	3	3	2	0	0
2370	1	3	en	2	3	10								10				5	2	6	3	1	1	1	3	6	1	3	1	2	3	3	1	3	3	2	3	3	2	2	0	1
2371	1	3	fr	2	5	2								2				2	2	2	1	1	1	1	3	1	1	2	2	2	1	3	1	4	3	3	4	4	4	2	0	0
2372	1	3	fr	1	4	8								8				9	6	10	3	0	0	0	1	1	1	1	1	1	1	2	1	1	1	2	1	1	3	6	0	0
2375	1	5	fr	2	2	7						1		7			1	8	5	9	2	1	1	1	3	2	1	2	2	1	3	3	1	3	3	3	3	4	1	5	1	1
2376	1	5	fr	2	6	4								4				4	1	5	3	1	1	1	3	2	1	4	4	4	4	4	1	2	1	1	1	1	5	1	1	1
2377	1	6	en	1	4	1		1						1	1			1	1	1	1	1	1	1	3	1	1	1	2	1	1	2	1	4	3	3	4	4	3	1	1	0
2378	1	3	en	1	4	7						2		7			2	9	6	10	3	1	0	0	2	1	1	3	3	3	3	4	1	4	4	3	2	3	3	6	0	0
2381	1	5	fr	2	4	2								2				2	2	2	1	1	1	1	3	4	1	2	2	2	2	2	1	3	3	4	4	4	3	2	0	1
2383	1	5	fr	1	4	1		2						1	2			1	1	1	1	0	0	0	1	1	1	4	4	4	4	4	1	3	2	1	3	3	3	1	1	0
2384	1	5	fr	2	3	7						2		7			2	9	5	10	3	1	1	1	3	4	1	3	2	3	3	3	1	2	3	2	2	4	2	5	1	1
2385	1	5	fr	2	3	7						1		7			1	8	5	9	2	1	1	1	3	2	1	2	2	2	3	3	1	3	3	3	3	3	2	5	1	1
2386	1	6	fr	2	4	2								2				2	1	2	1	1	0	1	2	2	1	3	2	1	3	2	1	3	3	2	3	2	3	1	1	1
2387	1	3	en	2	5	7						1		7			1	8	6	9	2	1	1	1	3	5	1	3	2	2	2	4	1	3	3	3	2	3	4	6	0	1
2390	1	5	fr	1	5	11								11				10	6	11	3	1	1	1	3	1	1	4	4	4	4	4	1	1	1	4	2	1	4	6	0	0
2392	1	6	fr	2	5	9							3	9				6	4	7	2	1	1	1	3	1	0						1	3	3	3	3	3	4	4	0	0
2393	1	5	fr	2	5	7						1		7			1	8	5	9	2		1	1		3	1	4	4	4	4	4	1	1	1	3	3	4	4	5	1	1
2398	1	5	fr	2	5	4								4				4	2	5	3	1	1	1	3	2	1	3	3	4	4	4	1	3	2	3	4	3	4	2	0	1
2401	1	5	fr	2	4	2								2				2	2	2	1	0	0	0	1	1	1	4	4	4	4	4	1	3	2	3	4	4	3	2	0	0
2403	1	5	fr	2	5	2								2				2	1	2	1	1	1	1	3	1	1	3	2	3	3	4	1	2	2	3	2	2	4	1	1	0
2404	1	5	fr	1	5	9							3	9				6	4	7	2	0	0	0	1	2	1	2	2	2	2	1	1	3	3	4	3	4	4	4	0	1
2406	1	5	fr	1	4	7						1		7			1	8	6	9	2	1	1	1	3	1	1	2	3	1	3	3	1	2	3	3	3	3	3	6	0	0
2407	1	3	en	2	6	7						2		7			2	9	5	10	3	0	0	0	1	6	1	3	1	1	1	3	1	3	3	3	4	4	5	5	1	1
2408	1	1	en	2	3	1		3						1	3			1	2	1	1	1	1	1	3	1	1	2	1	1	2	2	1	3	3	2	3	4	2	2	0	0
2409	1	2	fr	1	5	1		2						1	2			1	1	1	1	1	1	1	3	1	1	1	1	1	1	1	1	1	1	3	4	4	4	1	1	0
2410	1	5	fr	2	2	3			4					3		4		3	1	4	1	1	1	1	3	1	1	2	2	1	2	2	1	3	3	3	3	3	1	1	1	0
2411	1	2	fr	2	3	9							3	9				6	4	7	2	1	1	1	3	1	1	4	4	3	4	3	1	3	2	2	2	3	2	4	0	0
2412	1	3	en	1	3	7						2		7			2	9	6	10	3	1	0	0	2	1	1	1	1	2	1	1	1	1	1	1	2	2	2	6	0	0
2417	1	6	fr	2	5	7						2		7			2	9	6	10	3	1	1	1	3	5	1	1	1	1	1	3	1	1	3	1	4	4	4	6	0	1
2418	1	5	fr	2	5	3			2					3		2		3	2	4	1	0	0	0	1	1	1	4	4	4	1	4	1	3	3	1	3	3	4	2	0	0
2419	1	6	fr	1	4	6					1			6				8	6	9	2	0	0	0	1	2	1	2	2	2	1	2	1	4	4	4	4	4	3	6	0	1
2421	1	5	fr	1	2	7						1		7			1	8	6	9	2	1	1	1	3	1	1	3	3	2	4	3	1	3	3	2	3	4	1	6	0	0
2422	1	5	fr	1	5	11								11				10	6	11	3	1	1	1	3	1	1	4	3	3	3	4	1	3	2	2	2	4	4	6	0	0
2423	1	5	fr	2	4	9							3	9				6	4	7	2	1	1	1	3	3	1	3	3	1	2	2	1	4	2	3	3	3	3	4	0	1
2426	1	3	en	2	4	7						1		7			1	8	5	9	2	1	0	0	2	1	1	3	3	3	4	4	1	3	2	2	2	3	3	5	1	0
2428	1	6	fr	2	4	2								2				2	1	2	1	1	1	1	3	1	1	4	4	4	4	4	1	4	4	3	4	4	3	1	1	0
2429	1	3	en	2	5	4								4				4	2	5	3	1	1	1	3	2	1	2	3	1	1	2	1	4	4	4	4	4	4	2	0	1
2430	1	2	fr	2	2	9							3	9				6	3	7	2	1	0	0	2	1	1	2	1	3	2	2	1	3	2	4	4	4	1	3	1	0
2431	1	5	fr	2	3	2								2				2	1	2	1	1	1	1	3	1	1	4	4	4	3	4	1	3	2	3	3	2	2	1	1	0
2433	1	6	fr	1	5	2								2				2	1	2	1	0	0	0	1	1	1	2	2	3	2	3	1	3	3	3	4	4	4	1	1	0
2434	1	5	fr	2	4	11								11				10	6	11	3	1	1	1	3	1	1	4	3	2	4	4	1	2	1	2	2	3	3	6	0	0
2435	1	3	en	2	5	2								2				2	1	2	1	0	0	0	1	1	1	1	1	2	1	1	1	4	4	4	4	4	4	1	1	0
2436	1	5	fr	1	5	2								2				2	1	2	1	1	1	1	3	1	1	4	4	3	3	4	1	3	3	3	3	3	4	1	1	0
2439	1	5	fr	2	2	5								5				10	6	11	3	1	1	1	3	2	1	4	3	1	4	4	1	2	1	1	1	3	1	6	0	1
2441	1	4	en	2	2	2								2				2	1	2	1	1	1	1	3	1	1	3	3	2	3	4	1	3	2	2	3	3	1	1	1	0
2442	1	6	fr	2	3	2								2				2	1	2	1	0	0	0	1	1	1	4	4	3	4	4	1	3	3	3	3	2	2	1	1	0
2444	1	6	fr	2	4	2								2				2	2	2	1	0	0	0	1	1	1	1	1	1	1	3	1	3	4	4	4	4	3	2	0	0
2445	1	5	fr	2	4	2								2				2	2	2	1	1	1	1	3	1	1	3	3	3	2	3	1	3	2	2	3	3	3	2	0	0
2446	1	4	fr	2	6	3			4					3		4		3	2	4	1	0	0	0	1	1	1	3	3	3	3	2	1	3	2	2	3	3	5	2	0	0
2447	1	5	fr	2	5	2								2				2	1	2	1	1	1	1	3	1	1	3	2	3	4	4	1	2	2	2	2	3	4	1	1	0
2448	1	5	fr	2	5	1								1				1	1	1	1	1	1	1	3	1	1	3	3	4	3	3	1	3	2	2	3	2	4	1	1	0
2452	1	4	fr	2	4	7						2		7			2	9	6	10	3	0	0	0	1	2	1	3	2	4	4	4	1	3	3	4	4	4	3	6	0	1
2453	1	4	en	1	4	4								4				4	1	5	3	0	0	0	1	4	1	3	2	3	2	4	1	2	2	2	2	4	3	1	1	1
2454	1	4	fr	2	2	7						2		7			2	9	6	10	3	0	0	0	1	6	1	2	2	2	3	2	1	3	3	2	4	4	1	6	0	1
2455	1	4	fr	1	3	7						2		7			2	9	6	10	3	1	0	0	2	5	1	3	3	1	1	1	1	4	4	4	3	4	2	6	0	1
2456	1	4	fr	2	4	7						2		7			2	9	6	10	3	1	1	1	3	4	1	3	2	2	3	3	1	3	3	2	3	3	3	6	0	1
2457	1	4	en	2	4	7						2		7			2	9	6	10	3	1	0	0	2	1	1	4	4	2	3	4	1	1	1	1	2	2	3	6	0	0
2459	1	4	fr	2	2	7						2		7			2	9	5	10	3	1	1	1	3	1	1	2	3	2	3	3	1	3	3	3	3	4	1	5	1	0
2461	1	4	fr	2	3	7						1		7			1	8	6	9	2	1	0	0	2	1	1	2	3	2	3	2	1	3	3	3	2	3	2	6	0	0
2462	1	4	fr	2	5	7						1		7			1	8	6	9	2	0	0	0	1	1	1	4	4	4	4	4	1	2	2	2	4	4	4	6	0	0
2465	1	4	en	2	6	9							4	9				7	4	8	3	1	1	1	3	1	1	1	1	1	1	1	1	4	4	3	4	4	5	4	0	0
2466	1	4	fr	1	4	8								8				9	6	10	3	1	1	1	3	1	1	4	2	2	2	3	1	3	2	2	2	3	3	6	0	0
2467	1	4	en	1	6	1		2						1	2			1	1	1	1	0	0	0	1	1	1	2	3	2	2	2	1	4	4	2	3	3	5	1	1	0
2474	1	4	en	2	3	7						1		7			1	8	5	9	2	1	0			1	1	2	2	2	1	1	1	1	2	2	2	1	2	5	1	0
2475	1	4	en	2	2	3			2					3		2		3	2	4	1	1	0	0	2	1	1	2	2	1	3	2	1	4	4	2	4	4	1	2	0	0
2478	1	4	en	2	5	7						1		7			1	8	6	9	2	1	0	0	2	2	1	3	1	2	2	4	1	3	3	2	3	4	4	6	0	1
2479	1	4	fr	2	3	10								10				5	2	6	3	0	0	0	1	5	1	2	2	2	2	2	1	3	3	3	3	3	2	2	0	1
2482	1	4	en	2	4	3			1					3		1		3	1	3	1	1	0	0	2	2	1	1	1	1	2	3	1	4	4	4	2	4	3	1	1	1
2483	1	2	fr	2	4	9							3	9				6	3	7	2	1	1	1	3	2	1	2	1	2	1	3	1	4	4	4	3	4	3	3	1	1
2487	1	4	fr	2	3	7						1		7			1	8	5	9	2	0	0	0	1	1	1	2	2	2	2	2	1	3	3	3	3	4	2	5	1	0
2488	1	5	fr	2	5	7						2		7			2	9	6	10	3	1	1	1	3	5	1	4	4	4	4	4	1	3	2	3	3	3	4	6	0	1
2489	1	4	en	2	5	5								5				10	5	11	3	0	0	0	1	1	1	1	1	3	4	4	1	2	2	2	2	2	4	5	1	0
2491	1	4	en	2	4	2								2				2	1	2	1	1	0	0	2	1	1	4	4	4	4	4	1	4	4	4	4	4	3	1	1	0
2492	1	4	en	2	5	4								4				4	2	5	3	1	0	0	2	5	1	3	4	2	3	4	1	3	2	3	3	3	4	2	0	1
2493	1	5	fr	2	5	7						1		7			1	8	5	9	2	1	1	1	3	1	1	3	2	1	2	4	1	3	2	3	3	3	4	5	1	0
2495	1	4	en	2	3	12	Special Projects - Maintenance							11				10	6	11	3	1	1	1	3	2	1	4	4	4	4	4	1	2	1	2	3	4	2	6	0	1
2496	1	4	en	2	5	4								4				4	2	5	3	0	0	0	1	2	1	4	4	4	4	4	1	2	1	2	2	1	4	2	0	1
2498	1	4	fr	1	4	10								10				5	1	6	3	0	0	0	1	1	1	1	1	1	1	2	1	1	1	1	1	1	3	1	1	0
2502	1	4	en	1	5	12	Chaplain							3		7		3	2	4	1	1	0	0	2	2	1	3	3	3	2	3	1	4	3	3	3	4	4	2	0	1
2503	1	5	fr	1	4	4								4				4	1	5	3	0	0	0	1	4	1	2	2	2	1	2	1	3	3	2	3	3	3	1	1	1
2504	1	4	en	2	6	3			7	clinical research professinal				10		7		5	1	6	3	1	1	1	3	4	1	3	3	2	3	3	1	3	3	3	3	2	5	1	1	1
2505	1	4	fr	2	4	7						1		7			1	8	5	9	2	1	0	0	2	3	1	4	4	4	4	3	1	1	2	3	2	4	3	5	1	1
2508	1	4	en	2	2	3								3				3	2	4	1	1	1	0	2	1	1	3	3		2	3	1	3	3	3	3	3	1	2	0	0
2509	1	4	fr	2	3	4								4				4	1	5	3	1	1	1	3	1	1	3	3	3	3	3	1	2	2	2	2	3	2	1	1	0
2510	1	4	en	2	4	9							3	9				6	3	7	2	1	0	0	2	2	1	3	3	2	2	3	1	3	3	3	3	3	3	3	1	1
2511	1	4	fr	1	6	1		2						1	2			1	1	1	1	0	0	0	1	1	1	1	1	1	1	1	1	4	4	4	4	4	5	1	1	0
2512	1	4	en	2	5	3			2					3		2		3	2	4	1	1	0	0	2	2	1	4	4	1	3	4	1	2	3	2	1	1	4	2	0	1
2513	1	6	fr	2	6	2								2				2	2	2	1	1	1	1	3	2	1	3	1	3	3	4	1	3	2	3	3	3	5	2	0	1
2515	1	6	fr	2	4	3			2					3		2		3	2	4	1	1	1	0	2	2	1	2	1	2	2	2	1	3	3	3	4	4	3	2	0	1
2516	1	4	fr	1	3	12	Psychologue							3		3		3	2	4	1	1	1	1	3	2	1	2	2	1	3	2	1	3	3	3	3	3	2	2	0	1
2519	1	5	fr	2	4	2								2				2	1	2	1	1	1	1	3	1	1	3	2	2	1	2	1	3	3	2	4	4	3	1	1	0
2520	1	4	fr	1	5	9							3	9				6	3	7	2	1	1	1	3	1	1	3	3	3	3	3	1	3	3	3	3	3	4	3	1	0
2521	1	4	en	2	3	2								2				2	1	2	1	1	0	1	2	1	1	4	4	3	4	3	1	4	3	3	3	3	2	1	1	0
2523	1	5	fr	2	4	4								4				4	2	5	3	0	0	0	1	6	1	2	2	2	2	2	1	2	3	2	2	3	3	2	0	1
2524	1	4	fr	2	6	3			4					3		4		3	2	4	1	0	0	0	1	2	1	3	2	2	2	2	1	3	2	3	2	2	5	2	0	1
2527	1	4	fr	2	6	7						1		7			1	8	6	9	2	1	1	0	2	2	1	2	3	2	3	2	1	3	3	3	3	4	5	6	0	1
2528	1	1	en	2	5	3			4					3		4		3	1	4	1	1	1	1	3	2	1	1	1	1	1	1	1	4	4	3	4	4	4	1	1	1
2529	1	1	en	1	5	1		2						1	2			1	1	1	1	1	0	0	2	1	1	3	1	1	1	3	1	4	3	2	4	4	4	1	1	0
2531	1	1	en	1	6	1		2						1	2			1	1	1	1	1	1	1	3	1	1	3	1	3	3	3	1	3	3	3	3	2	5	1	1	0
2533	1	1	en	1	4	1		1						1	1			1	1	1	1	1	1	1	3	1	1	3	1	2	2	3	1	2	2	4	3	2	3	1	1	0
2535	1	1	en	2	5	1		2						1	2			1	1	1	1	0	0	0	1	1	1	2	2	2	3	2	1	3	2	2	3	3	4	1	1	0
2537	1	1	en	1	6	1		1						1	1			1	2	1	1	0	0	0	1	3	1	1	1	1	1	1	1	3	3	4	4	4	5	2	0	1
2540	1	1	en	2	5	1		2						1	2			1	1	1	1	1	1	1	3	2	1	3	2	1	2	3	1	4	4	3	4	3	4	1	1	1
2541	1	1	en	2	3	1		2						1	2			1	1	1	1	0	0	0	1	2	1	3	1	2	1	3	1	4	2	3	3	2	2	1	1	1
2542	1	1	fr	1	5	1		1						1	1			1	2	1	1	1	1	1	3	6	1	4	4	4	4	4	1	3	3	2	2	2	4	2	0	1
2543	1	1	en	1	3	1		2						1	2			1	1	1	1	0	0	0	1	1	1	1	1	1	1	1	1	4	4	4	3	4	2	1	1	0
2545	1	1	en	1	6	1		2						1	2			1	1	1	1	0	0	0	1	1	1	1	1	1	1	1	1	3	4	4	4	4	5	1	1	0
2546	1	5	fr	2	2	4								4				4	2	5	3	1	1	1	3	2	1	4	3	2	4	2	1	3	2	3	4	3	1	2	0	1
2547	1	5	fr	2	6	1		2						1	2			1	1	1	1	1	1	1	3	1	1	2	1	1	1	1	1	4	4	4	4	4	5	1	1	0
2549	1	1	en	1	4	1		2						1	2			1	1	1	1	1	1	0	2	1	1	1	1	1	1	2	1	4	4	4	4	4	3	1	1	0
2551	1	1	en	2	5	1		2						1	2			1	1	1	1	1	0	0	2	1	1	1	1	1	1	1	1	4	4	4	4	4	4	1	1	0
2554	1	4	fr	2	6	2								2				2	1	2	1	1	1	1	3	1	1	2	1	1	1	1	1	4	3	1	4	4	5	1	1	0
2556	1	1	en	1	6	1		2						1	2			1	1	1	1	1	0	1	2	2	1	1	1	1	1	2	1	4	4	4	4	4	5	1	1	1
2558	1	1	en	2	2	3			4					3		4		3	1	4	1	1	1	1	3	1	1	1	1	1	2	3	1	4	4	4	4	4	1	1	1	0
2560	1	1	en	1	6	1		2						1	2			1	2	1	1	1	1	1	3	4	1	3	3	1	2	3	1	2	3	3	3	4	5	2	0	1
2561	1	1	en	1	6	1		2						1	2			1	1	1	1	1	1	1	3	2	1	4	4	4	4	4	1	3	2	2	3	3	5	1	1	1
2562	1	1	en	2	4	1		1						1	1			1	2	1	1	1	1	1	3	1	1	1	1	1	1	1	1	4	3	3	3	4	3	2	0	0
2563	1	5	fr	2	5	7						2		7			2	9	6	10	3	1	1	1	3	3	1	3	4	2	2	3	1	3	3	3	3	4	4	6	0	1
2564	1	1	en	2	4	1		2						1	2			1	1	1	1	0	0	0	1	1	1	3	3	2	1	1	1	3	3	3	3	3	3	1	1	0
2566	1	1	en	1	4	1		2						1	2			1	1	1	1	1	0	0	2	1	1	2	2	2	3	3	1	3	2	4	3	3	3	1	1	0
2568	1	1	en	1	6	1		2						1	2			1	1	1	1	1	1	1	3	1	1	1	1	1	1	2	1	4	4	4	4	3	5	1	1	0
2570	1	2	fr	2	2	7						1		7			1	8	5	9	2	1	1	1	3	2	1	1	1	2	2	1	1	3	3	3	3	3	1	5	1	1
2571	1	4	en	2	3	3			7	Speech Therapist				3		2		3	1	4	1	1	1	1	3	2	1	3	2	1	3	3	1	4	3	3	3	4	2	1	1	1
2572	1	1	en	1	5	1		2						1	2			1	1	1	1	0	0	0	1	1	1	2	1	2	2	1	1	3	2	3	2	1	4	1	1	0
2573	1	1	en	2	4	1		2						1	2			1	1	1	1	1	1	0	2	1	1	2	1	1	2	2	1	4	4	4	4	4	3	1	1	0
2574	1	1	en	1	5	1		2						1	2			1	1	1	1	1	1	1	3	3	1	2	2	2	2	3	1	4	2	3	4	3	4	1	1	1
2576	1	4	fr	2	3	2								2				2	1	2	1	0	0	0	1	1	1	1	1	1	1	1	1	4	3	4	4	4	2	1	1	0
2577	1	1	en	2	4	1		2						1	2			1	1	1	1	1	1	1	3	1	1	2	3	1	1	3	1	4	4	3	4	4	3	1	1	0
2578	1	1	en	1	4	1		2						1	2			1	1	1	1	1	0	1	2	2	1	1	1	1	1	2	1	4	3	3	4	4	3	1	1	1
2579	1	1	en	2	4	1		2						1	2			1	1	1	1	0	0	0	1	1	1	1	1	1	1	2	1	4	3	3	3	4	3	1	1	0
2580	1	4	en	2	5	8								8				9	6	10	3	0	0	0	1	1	1	3	2	2	3	3	1	3	3	3	3	3	4	6	0	0
2581	1	1	en	1	5	1		2						1	2			1	1	1	1	1	1	0	2	1	1	4	4	2	3	4	1	3	3	2	3	4	4	1	1	0
2582	1	1	en	1	6	1		2						1	2			1	2	1	1	1	1	1	3	6	1	2	2	1	1	1	1	4	4	3	3	4	5	2	0	1
2583	1	1	en	1	4	1		2						1	2			1	1	1	1	0	0	0	1	1	1	1	1	1	1	1	1	4	4	4	4	4	3	1	1	0
2585	1	1	en	2	4	1		2						1	2			1	1	1	1	1	1	1	3	1	1	3	3	2	3	4	1	4	2	1	3	3	3	1	1	0
2586	1	1	en	1	4	1		2						1	2			1	1	1	1	1	0	0	2	1	1	2	2	1	1	4	1	4	2	2	3	3	3	1	1	0
2587	1	1	en	2	5	1		2						1	2			1	1	1	1	1	0	0	2	1	1	2	2	1	1	2	1	3	3	3	3	4	4	1	1	0
2588	1	1	en	1	5	1		2						1	2			1	2	1	1	0	0	0	1	3	1	3	3	2	1	2	1	3	2	2	2	3	4	2	0	1
2591	1	1	en	2	4	1		2						1	2			1	1	1	1	1	1	1	3	1	1	1	2	1	1	2	1	4	4	4	4	4	3	1	1	0
2592	1	1	fr	2	2	3			4					3		4		3	2	4	1	1	1	1	3	1	1	2	2	1	2	2	1	3	3	3	3	4	1	2	0	0
2593	1	1	en	1	5	1		2						1	2			1	1	1	1		1	1		1	1	2	2	1	1	1	1	4	4	4	4	4	4	1	1	0
2594	1	1	en	1	5	1		2						1	2			1	1	1	1	1	1	1	3	1	1	3	2	1	3	2	1	3	3	3	3	2	4	1	1	0
2595	1	1	en	2	5	1		2						1	2			1	1	1	1	1	1	1	3	1	1	2	1	1	2	3	1	3	3	2	3	4	4	1	1	0
2596	1	4	fr	1	6	1		2						1	2			1	1	1	1	1	1	1	3	1	1	2	2	1	1	2	1	3	2	3	3	4	5	1	1	0
2600	1	4	fr	2	5	2								2				2	1	2	1	1	1	1	3	1	1	3	3	4	3	4	1	2	2	2	2	2	4	1	1	0
2601	1	1	en	1	5	1		2						1	2			1	1	1	1	0	0	0	1	1	1	4	4	4	4	4	1	3	4	4	4	4	4	1	1	0
2602	1	1	en	2	4	7						1		7			1	8	5	9	2	1	0	0	2	1	1	4	4	3	4	4	1	3	1	3	3	1	3	5	1	0
2607	1	1	en	2	3	1		2						1	2			1	1	1	1	1	0	0	2	2	1	2	2	2	2	3	1	3	3	3	3	3	2	1	1	1
2608	1	1	en	1	6	1		2						1	2			1	1	1	1	0	0	0	1	1	1	1	1	1	1	1	1	4	4	3	4	4	5	1	1	0
2609	1	4	en	2	4	9							3	9				6	3	7	2	1	0	0	2	1	1	1	1	1	2	2	1	4	4	3	4	4	3	3	1	0
2611	1	1	en	2	4	1		2						1	2			1	2	1	1	1	0	0	2	6	1	1	1	1	1	1	1	4	4	4	4	4	3	2	0	1
2612	1	1	fr	2	6	3			4					3		4		3	2	4	1	0	0	0	1	6	1	4	4	3	2	4	1	3	3	3	3	3	5	2	0	1
2613	1	4	en	2	3	7						1		7			1	8	5	9	2	1	1	0	2	1	1	2	2	1	1	1	1	4	4	3	4	4	2	5	1	0
2614	1	1	en	1	5	1		2						1	2			1	1	1	1	1	1	1	3	1	1	3	2	2	1	2	1	3	3	3	3	4	4	1	1	0
2615	1	2	fr	2	3	9							4	9				7	4	8	3	1	1	0	2	1	1	3	2	2	4	2	1	3	3	3	3	3	2	4	0	0
2616	1	1	en	2	6	1		2						1	2			1	1	1	1	1	1	1	3	4	1	3	1	2	3	3	1	3	2	3	2	3	5	1	1	1
2621	1	5	fr	2	3	4								4				4	2	5	3	0	0	0	1	6	1	4	2	3	4	4	1	2	2	3	2	3	2	2	0	1
2623	1	1	en	2	3	1		1						1	1			1	1	1	1	1	1	0	2	1	1	3	2	1	2	2	1	4	4	3	4	4	2	1	1	0
2624	1	4	fr	2	6	7						2		7			2	9	6	10	3	0	0	0	1	2	1	2	1	2	2	4	1	2	3	3	3	2	5	6	0	1
2626	1	5	fr	2	5	2								2				2	2	2	1	1	1	1	3	1	1	3	3	2	2	4	1	3	2	3	2	4	4	2	0	0
2627	1	1	en	1	6	1		2						1	2			1	1	1	1	0	0	0	1	1	1	1	1	1	1	1	1	4	4	4	4	4	5	1	1	0
2628	1	1	en	2	3	1		3						1	3			1	1	1	1	1	1	1	3	1	1	1	1	1	1	1	1	4	4	4	4	4	2	1	1	0
2631	1	1	en	2	3	1		2						1	2			1	1	1	1	0	0	0	1	2	0						0						2	1	1	1
2632	1	1	en	1	4	1		2						1	2			1	1	1	1	1	1	1	3	1	1	3	3	2	4	3	1	3	2	2	3	2	3	1	1	0
2633	1	5	fr	2	4	2								2				2	1	2	1	1	1	1	3	1	1	3	3	3	3	3	1	3	3	3		3	3	1	1	0
2638	1	5	fr	2	4	4								4				4	2	5	3	1	1	1	3	2	1	4	3	4	4	1	1	1	2	2	2	2	3	2	0	1
2640	1	1	fr	2	3	6					2			6				8	6	9	2	0	0	0	1	1	1	3	3	2	4	4	1	4	3	4	2	3	2	6	0	0
2641	1	1	fr	2	3	7						2		7			2	9	6	10	3	0	0	0	1	5	1	3	3	3	3	3	1	3	2	3	3	3	2	6	0	1
2644	1	1	fr	2	5	9							3	9				6	3	7	2	0	0	0	1	1	1	2	2	2	2	3	1	3	3	3	2	4	4	3	1	0
2645	1	1	fr	1	4	8								8				9	6	10	3	1	1	1	3	6	1	4	4	4	2	4	1	3	2	2	3	2	3	6	0	1
2647	1	1	en	2	5	9							4	9				7	4	8	3	1	1	1	3	6	1	2	2	2	4	2	1	3	2	2	3	3	4	4	0	1
2648	1	1	en	2	3	10								10				5	1	6	3	1	0	0	2	1	1	1	1	1	3	1	1	4	4	4	4	4	2	1	1	0
2649	1	1	fr	1	6	8								8				9	6	10	3	0	0	0	1	2	1	1	1	1	1	4	1	4	4	4	4	4	5	6	0	1
2651	1	1	en	2	6	7						1		7			1	8	5	9	2	1	1	1	3	1	1	4	4	4	4	4	1	2	2	2	3	2	5	5	1	0
2654	1	1	en	2	5	7						1		7			1	8	5	9	2	1	1	1	3	4	1	1	1	1	1	1	1	4	4	4	4	4	4	5	1	1
2655	1	1	en	2	5	6					2			6				8	6	9	2	1	0	0	2	5	1	3	2	1	3	4	1	3	3	2	4	4	4	6	0	1
2656	1	1	en	1	3																	1	1	1	3	3	1	1	2	1	1	1	1	4	4	4	4	4	2		0	1
2657	1	1	en	1	5	6					1			6				8	5	9	2	1	0	0	2	3	1	1	1	1	1	3	1	4	3	4	4	4	4	5	1	1
2658	1	1	en	2	6																	1	0	0	2	3	1	2	2	1	3	2	1	4	3	4	4	4	5		0	1
2663	1	1	en	2	2	7						1		7			1	8	6	9	2	1	0	1	2	2	1	3	3	2	1	4	1	3	2	2	2	3	1	6	0	1
2664	1	1	en	2	5	5								5				10	5	11	3	1	0	0	2	1	1	3	3	3	3	2	1	3	2	2	2	3	4	5	1	0
2665	1	5	fr	2	3	7						1		7			1	8	6	9	2	1	1	1	3	1	1	3	3	2	2	4	1	3	3	2	3	4	2	6	0	0
2666	1	1	en	2	6	3			1					3		1		3	1	3	1	1	1	1	3	1	1	1	1	1	1	1	1	4	4	4	4	4	5	1	1	0
2668	1	1	fr	2	2	9							4	9				7	4	8	3	1	1	1	3	6	1	2	1	1	1	2	1	3	3	4	4	4	1	4	0	1
2669	1	1	fr	2	3	3			2					3		2		3	1	4	1	1	1	1	3	1	1	2	2	2	2	3	1	3	3	3	4	3	2	1	1	0
2670	1	1	en	2	5	9							3	9				6	4	7	2	1	1	1	3	1	1	2	2	2	2	3	1	3	3	3	3	3	4	4	0	0
2671	1	1	en	2	4	7						1		7			1	8	6	9	2	1	0	0	2	1	1	1	1	1	2	1	1	4	4	4	4	4	3	6	0	0
2673	1	1	en	2	6	3			1					3		1		3	2	3	1	0	0	0	1	1	1	1	1	1	1	1	1	3	4	4	4	3	5	2	0	0
2675	1	1	fr	2	5	6					2			6				8	6	9	2	1	1	0	2	5	1	3	2	3	4	4	1	3	1	1	2	3	4	6	0	1
2676	1	1	en	2	3	7						1		7			1	8	5	9	2	1	0	0	2	1	1	3	1	2	1	1	1	4	3	4	4	4	2	5	1	0
2677	1	1	en	2	6	9							3	9				6	4	7	2	1	1	1	3	1	1	3	3	1	2	2	1	3	3	3	4	4	5	4	0	0
2682	1	1	en	2	3	2								2				2	1	2	1	1	1	1	3	1	1	1	1	1	1	1	1	4	4	4	4	4	2	1	1	0
2683	1	1	en	1	4	1		2						1	2			1	1	1	1	0	0	0	1	1	1	3	2	4	4	4	1	3	2	2	1	2	3	1	1	0
2684	1	1	fr	2	5	6					2			6				8	6	9	2	1	1	0	2	6	1	4	3	4	3	4	1	3	1	1	2	3	4	6	0	1
2685	1	1	en	2	2	7						2		7			2	9	6	10	3	1	1	0	2	6	1	2	2	1	3	2	1	3	3	1	3	4	1	6	0	1
2686	1	1	en	2	4	3			7	Clinical Coordinator				12		7		10	6	11	3	1	1	1	3	2	1	1	2	1	1	1	1	4	4	4	4	4	3	6	0	1
2687	1	1	en	2	3	7						1		7			1	8	5	9	2	1	1	1	3	1	1	4	4	3	4	4	1	3	3	2	4	4	2	5	1	0
2689	1	1	en	2	5	7						1		7			1	8	5	9	2	0	0	0	1	1	1	4	4	4	3	4	1	3	2	2	3	3	4	5	1	0
2691	1	1	fr	2	2	12	Assistante-Bibliothecaire							12				10	6	11	3	1	1	1	3	2	1	3	2	2	2	2	1	4	3	3	4	3	1	6	0	1
2692	1	1	fr	2	5	7						1		7			1	8	5	9	2	1	1	1	3	1	1	2	2	3	2	4	1	3	2	3	3	3	4	5	1	0
2693	1	1	en	2	5	9							3	9				6	3	7	2	1	1	0	2	2	1	3	3	2	4	3	1	3	2	2	3	3	4	3	1	1
2694	1	1	fr	2	5	2								2				2	1	2	1	1	1	1	3	1	1	2	2	2	2	2	1	3	3	2	3	3	4	1	1	0
2696	1	6	fr	2	4	3			1					3		1		3	1	3	1	0	0	0	1	1	1	1	1	1	2	3	1	3	2	2	4	4	3	1	1	0
2697	1	1	en	1	6	1		2						1	2			1	1	1	1	1	1	1	3	2	1	1	1	1	1	1	1	4	4	3	4	4	5	1	1	1
2699	1	1	fr	2	4	9							3	9				6	3	7	2	1	0	0	2	2	1	4	4	4	4	4	1	2	1	4	3	3	3	3	1	1
2701	1	1	en	1	2	3			7	Librarian				12		7		10	6	11	3	0	0	1	1	2	1	1	2	2	1	2	1	3	3	3	3	4	1	6	0	1
2704	1	1	en	1	4	3			1					3		1		3	1	3	1	1	1	1	3	1	1	1	1	1	1	1	1	4	4	4	4	4	3	1	1	0
2706	1	5	fr	2	4																	0	0	0	1	6	0						1					4	3		0	1
2707	1	1	fr	2	4	2								2				2	1	2	1	1	1	1	3	1	1	3	2	1	3	2	1	3	3	3	3	3	3	1	1	0
2712	1	1	en	1	4	7						2		7			2	9	5	10	3	0	0	0	1	6	1	3	2	1	2	2	1	4	4	4	4	4	3	5	1	1
2714	1	1	en	2	5	2								2				2	2	2	1	0	0	0	1	1	1	2					1	4	2	2	3	2	4	2	0	0
2718	1	4	fr	2	5	12	chargée de projet							9				7	3	8		1	1	1	3	1	1	1	1	2	1	1	1	4	4	4	4	4	4	3	1	0
2719	1	1	en	2	6	7						1		7			1	8	5	9	2	1	1	1	3	1	1	4	3	3	2	4	1	2	2	2	2	2	5	5	1	0
2723	1	1	en	2	4	2								2				2	2	2	1	0	0	0	1	1	1	1	1	1	1	1	1	4	4	4	4	4	3	2	0	0
2726	1	2	fr	2	5	10								10				5	2	6	3	1	1	1	3	3	1	1	1	1	1	1	1	4	4	4	4	4	4	2	0	1
2728	1	1	en	2	5	12	nurse w career change							2				2	1	2	1	1	1	1	3	1	1	1	1	1	1	1	1	4	4	4	4	1	4	1	1	0
2729	1	1	en	2	2	5								5				10	6	11	3	1	1	1	3	2	1	2	2	1	2	1	1	4	4	4	4	4	1	6	0	1
2733	1	1	en	2	2	10								10				5	2	6	3	1	0	0	2	1	1	4	3	1	4	3	1	4	2	3	3	2	1	2	0	0
2734	1	5	fr	2	5	7						2		7			2	9	6	10	3	1	1	1	3	4	1	3	3	3	4	4	1	3	3	3	3	3	4	6	0	1
2735	1	3	en	2	2	10								10				5	2	6	3	1	0	0	2	6	1	2	3	1	2	1	1	4	4	3	3	4	1	2	0	1
2737	1	1	en	2	3	7						2		7			2	9	6	10	3	1	1	1	3	6	1	3	4	3	4	4	1	1	2	2	2	3	2	6	0	1
2739	1	1	en	2	5	7						2		7			2	9	6	10	3	0	0	0	1	1	1	4	3	3	4	4	1	2	1	3	2	3	4	6	0	0
2740	1	5	fr	2	3	2								2				2	2	2	1	0	0	0	1	2	1	2	1	1	1	1	1	4	4	4	4	4	2	2	0	1
2742	1	1	en	2	5	9							3	9				6	3	7	2	1	1	1	3	2	1	2	2	1	1	2	1	4	4	4	3	4	4	3	1	1
2747	1	5	fr	2	4	3			7	nutritionniste				3		7		3	2	4	1	1	1	1	3	1	1	2	2	1	2	2	1	4	4	4	4	4	3	2	0	0
2748	1	1	fr	1	5	8								8				9	6	10	3	1	1	1	3	3	1	3	3	2	3	3	1	3	2	3	3	3	4	6	0	1
2749	1	5	fr	2	5	2								2				2	1	2	1	1	1	1	3	1	1	2	2	2	3	2	1	3	3	2	3	3	4	1	1	0
2751	1	6	fr	2	5	9							3	9				6	3	7	2	1	1	1	3	2	1	2	1	1	1	2	1	4	3	3	4	4	4	3	1	1
2752	1	5	fr	2	2	3			1					3		1		3	1	3	1	1	1	1	3	2	1	1	1	1	1	2	1	4	4	4	4	4	1	1	1	1
2754	1	1	en	1	4	3			3					3		3		3	1	4	1	1	0	0	2	1	1	1	1	1	1	1	1	4	4	4	4	4	3	1	1	0
2756	1	3	en	1	6	1		2						1	2			1	1	1	1	1	1	0	2	1	1	3	3	1	2	3	1	4	4	3	3	4	5	1	1	0
2757	1	5	fr	2	3	3			7	Agente de recherche				10		7		5	2	6	3	1	0	0	2	3	1	3	2	2	1	3	1	3	3	3	3	4	2	2	0	1
2759	1	5	fr	1	5	7						2		7			2	9	6	10	3	1	1	1	3	6	1	2	2	1	3	2	1	4	3	3	4	4	4	6	0	1
2760	1	1	en	2	2	3			2					3		2		3	1	4	1	1	1	1	3	1	1	1	1	1	1	1	1	4	4	4	4	4	1	1	1	0
2763	1	1	en	2	6	1		2						1	2			1	1	1	1	1	1	1	3	3	1	1	1	1	1	2	1	4	4	4	4	4	5	1	1	1
2764	1	1	en	2	6	1		2						1	2			1	1	1	1	1	1	1	3	2	1	2	2	2	2	2	1	4	4	3	4	4	5	1	1	1
2766	1	1	en	1	6	1		2						1	2			1	1	1	1	0	0	0	1	2	1	4	4	4	3	4	1	1	1	1	1	1	5	1	1	1
2769	1	1	en	2	6	1		2						1	2			1	1	1	1	1	1	1	3	1	1	3	3	3	3	4	1	1	1	3	2	1	5	1	1	0
2771	1	6	fr	2	5	7						1		7			1	8	5	9	2	1	1	1	3	2	1	2	2	2	2	2	1	4	3	3	3	3	4	5	1	1
2774	1	1	fr	2	4	9							4	9				7	3	8	3	1	1	1	3	5	1	3	2	2	3	4	1	2	2	2	3	3	3	3	1	1
2776	1	1	en	2	4	7						1		7			1	8	6	9	2	1	0	0	2	2	1	4	3	3	3	3	1	3	3	3	3	3	3	6	0	1
2783	1	6	fr	1	3	9							1	9				6	4	7	2	1	1	1	3	1	1	4	4	4	4	4	1	2	1	2	1	2	2	4	0	0
2786	1	6	fr	1	5	2								2				2	1	2	1	1	1	1	3	1	1	4	3	2	3	4	1	3	1	3	3	3	4	1	1	0
2787	1	6	fr	2	3	7						2		7			2	9	5	10	3	1	0	0	2	6	1	2	2	2	2	2	1	3	2	2	4	4	2	5	1	1
2788	1	6	fr	1	3	3			1					3		1		3	2	3	1	0	0	0	1	3	1	1	1	1	2	1	1	3	4	1	3	4	2	2	0	1
2790	1	1	en	1	6	1		2						1	2			1	2	1	1	1	0	0	2	2	1	2	2	2	2	2	1	3	3	4	3	3	5	2	0	1
2792	1	6	fr	2	6	7						2		7			2	9	6	10	3	0	0	0	1	6	1	2	2	2	2	2	1	3	3	4	4	4	5	6	0	1
2793	1	6	fr	1	5	9							3	9				6	4	7	2	1	1	1	3	1	1	2	2	2	2	2	1	3	3	3	3	4	4	4	0	0
2794	1	6	en	1	6	11								11				10	6	11	3	1	1	1	3	6	1	3	3	1	3	3	1	3	3	2	3	3	5	6	0	1
2798	1	6	fr	2	3	2								2				2	1	2	1	1	1	1	3	1	1	2	1	1	2	2	1	3	3	2	4	4	2	1	1	0
2800	1	6	fr	2	2	6					2			6				8	6	9	2	1	0	0	2	2	1	2	2	2	2	2	1	4	3	3	4	3	1	6	0	1
2804	1	6	fr	2	4	2								2				2	1	2	1	0	0	0	1	2	1	2	1	2	1	1	1	4	4	4	4	4	3	1	1	1
2805	1	6	en	2	5	9							3	9				6	4	7	2	1	1	0	2	1	1	1	1	1	1	1	1	4	4	4	4	4	4	4	0	0
2806	1	6	fr	2	3	2								2				2	2	2	1	1	1	1	3	1	1	3	3	2	3	3	1	3	3	3	3	3	2	2	0	0
2811	1	6	fr	2	5	7						2		7			2	9	6	10	3	1	1	1	3	3	1	2	3	2	1	4	1	2	2	3	3	3	4	6	0	1
2812	1	6	fr	2	3	2								2				2	1	2	1	0	0	0	1	1	1	1	1	1	2	2	1	4	3	4	3	4	2	1	1	0
2816	1	6	fr	2	3	3			7	APPR				12		7		10	6	11	3	1	1	1	3	6	1	1	1	1	1	1	1	3	4	3	4	3	2	6	0	1
2817	1	6	fr	2	4	2								2				2	1	2	1		0	0		1	1	2	1	2	1	2	1	3	3	3	3	4	3	1	1	0
2818	1	6	fr	2	2	5								5				10	6	11	3	1	1	1	3	1	1	1	1	1	2	2	1	4	4	3	4	4	1	6	0	0
2819	1	1	en	2	5	2								2				2	1	2	1	1	1	1	3	2	1	2	2	1	3	2	1	4	3	3	3	4	4	1	1	1
2822	1	6	en	1	3	3			1					3		1		3	1	3	1	1	1	1	3	1	1	1	1	1	1	1	1	4	3	4	4	4	2	1	1	0
2824	1	6	fr	1	4	5								5				10	6	11	3	0	0	0	1	1	1	2	2	2	3	4	1	3	4	3	4	4	3	6	0	0
2826	1	5	fr	2	3	7						1		7			1	8	6	9	2	0	0	0	1	2	1	2	2	2	2	2	1	2	3	3	3	4	2	6	0	1
2827	1	5	fr	2	2	3			2					3		2		3	1	4	1	1	1	1	3	1	1	2	1	1	2	1	1	3	4	4	3	4	1	1	1	0
2828	1	6	en	2	2	7						2		7			2	9	6	10	3	0	1	1	1	4	1	2	1	1	1	1	1	3	3	2	1	3	1	6	0	1
2833	1	5	fr	2	5	7						2		7			2	9	6	10	3	1	1	1	3	5	1	2	1	1	2	3	1	3	3	3	3	3	4	6	0	1
2834	1	5	fr	1	5	4								4				4	1	5	3	1	1	1	3	2	1	4	3	3	2	4	1	1	2	3	3	2	4	1	1	1
2835	1	6	en	2	5	2								2				2	2	2	1	1	0	1	2	1	1	2	1	2	1	2	1	3	4	3	3	4	4	2	0	0
2836	1	5	fr	2	2	2								2				2	1	2	1	1	1	1	3	1	1	2	2	1	3	3	1	4	3	3	2	3	1	1	1	0
2837	1	5	fr	2	2	4								4				4	2	5	3	1	1	1	3	1	1	2	2	1	3	3	1	1	3	3	3	4	1	2	0	0
2839	1	1	en	2	6	12	Treasurer/Board member - MGHF							12				10	6	11	3	1	1	1	3	4	1	1	1	1	1	2	1	4	4	3	4	4	5	6	0	1
2840	1	6	fr	2	2	3			3					3		3		3	1	4	1	1	1	1	3	1	1	1	1	1	1	1	1	3	3	3	3	4	1	1	1	0
2841	1	6	fr	2	4	1		1						1	1			1	1	1	1	1	0	0	2	1	1	1	1	1	1	1	1	4	4	4	4	4	3	1	1	0
2843	1	5	fr	2	3	5								5				10	6	11	3	1	1	1	3	1	1	2	1	1	1	1	1	3	4	3	4	4	2	6	0	0
2844	1	5	fr	1	3	2								2				2	2	2	1	1	1	1	3	3	1	1	1	1	1	2	1	3	3	3	3	4	2	2	0	1
2846	1	5	fr	2	2	9							4	9				7	4	8	3	1	1	1	3	4	1	3	3	2	1	2	1		3	2	4	4	1	4	0	1
2847	1	6	fr	2	2	7						1		7			1	8	5	9	2	0	1	0	1	1	1	2	1	1	1	1	1	3	4	4	3	4	1	5	1	0
2848	1	6	fr	2	3	2								2				2	2	2	1	0	0	0	1	1	1	3	2	2	2	2	1	3	3	3	3	3	2	2	0	0
2849	1	1	fr	2	4	12	dentiste							3		5		3	1	4	1	1	1	1	3	1	1	3	2	1	2	3	1	3	3	3	3	3	3	1	1	0
2850	1	6	en	2	2	3			7	Nutritionist				3		7		3	2	4	1	0	0	0	1	2	1	2	3	2	2	3	1	4	4	3	3	4	1	2	0	1
2852	1	5	fr	2	5	7						1		7			1	8	6	9	2	1	1	1	3	2	1	3	3	3	3	4	1	2	2	2	3	3	4	6	0	1
2853	1	6	fr	2	3	2								2				2	1	2	1	0	0	0	1	1	1	2	1	1	1	1	1	4	4	4	4	4	2	1	1	0
2855	1	5	fr	2	5	2								2				2	2	2	1	1	1	1	3	4	1	3	2	2	3	3	1	3	3	2	3	3	4	2	0	1
2856	1	6	fr	2	3	2								2				2	1	2	1	1	0	0	2	1	1	2	3	2	2	3	1	2	3	3	3	3	2	1	1	0
2857	1	5	fr	1	3	1		2						1	2			1	1	1	1	1	1	1	3	1	1	2	1	3	2	4	1	3	3	3	3	3	2	1	1	0
2860	1	6	fr	2	6	4								4				4	2	5	3	1	1	1	3	1	1	2	2	2	2	2	1	3	3	3	3	3	5	2	0	0
2861	1	6	fr	2	3	3			2					3		2		3	2	4	1	0	0	0	1	1	1	3	3	2	2	2	1	4	3	3	3	3	2	2	0	0
2862	1	6	fr	2	3	12	Travailleuse sociale.							3		1		3	1	3	1	1	1	1	3	1	1	1	1	1	2	1	1	4	4	3	4	4	2	1	1	0
2863	1	6	fr	2	2	7						2		7			2	9	6	10	3	1	0	0	2	1	1	1	1	1	1	1	1	4	4	4	4	4	1	6	0	0
2868	1	6	fr	1	6	1		2						1	2			1	1	1	1	1	1	1	3	6	1	3	2	3	2	1	1	3	3	3	3	2	5	1	1	1
2869	1	6	fr	2	5	7						2		7			2	9	5	10	3	1	1	1	3	2	1	1	1	1	1	3	1	4	4	4	4	4	4	5	1	1
2873	1	6	fr	1	4	7						2		7			2	9	6	10	3	1	1	0	2	1	1	3	2	3	3	3	1	3	2	2	3	3	3	6	0	0
2874	1	6	fr	2	4	7						1		7			1	8	5	9	2	1	1	1	3	1	1	4	2	4	4	4	1	2	3	2	3	3	3	5	1	0
2875	1	6	fr	2	2	12	Agente de recherche							10				5	2	6	3	0	0	0	1	6	1	1	1	2	2	2	1	4	3	4	4	4	1	2	0	1
2876	1	6	fr	2	5	3			7	Hygiéniste dentaire				3		7		3	2	4	1	1	1	1	3	1	1	2	2	3	2	3	1	2	2	2	3	3	4	2	0	0
2877	1	6	fr	2	5	9							1	9				6	3	7	2	1	1	1	3	1	1	2	2	2	2	2	1	3	3	2	4	4	4	3	1	0
2880	1	1	fr	2	3	3			4					3		4		3	1	4	1	1	1	0	2	1	1	2	2	2	2	3	1	3	3	2	3	3	2	1	1	0
2881	1	2	fr	2	4	9							4	9				7	4	8	3	1	1	1	3	3	1	3	3	2	3	3	1	3	2	2	2	2	3	4	0	1
2883	1	6	fr	2	3	3			1					3		1		3	1	3	1	1	1	1	3	1	1	1	1	1	1	1	1	4	4	4	4	4	2	1	1	0
2884	1	6	fr	2	3	2								2				2	1	2	1	1	0	0	2	1	1	2	2	2	2	2	1	3	2	3	3	4	2	1	1	0
2885	1	2	fr	1	5	9							3	9				6	3	7	2	1	1	1	3	1	1	3	2	2	1	2	1	3	3	2	3	3	4	3	1	0
2887	1	2	fr	2	4	7						2		7			2	9	6	10	3	1	1	1	3	5	1	4	4	4	4	4	1	2	2	3	4	3	3	6	0	1
2889	1	2	fr	2	5	9							3	9				6	4	7	2	1	1	1	3	3	1	4	4	4	3	4	1	3	2	2	3	4	4	4	0	1
2890	1	6	fr	2	2	3			2					3		2		3	2	4	1	1	1	1	3	2	1	3	2	2	3	2	1	3	2	2	3	4	1	2	0	1
2891	1	6	fr	2	5	2								2				2	1	2	1	1	1	1	3	1	1	2	2	1	1	3	1	1	3	2	3	3	4	1	1	0
2893	1	2	fr	2	4	7						2		7			2	9	6	10	3	1	1	1	3	6	1	2	2	2	3	1	1	4	4	3	4	4	3	6	0	1
2894	1	2	fr	2	5	3								3				3	2	4	1	1	1	1	3	2	1	3	4	4	4	4	1	3	2	4	2	4	4	2	0	1
2895	1	6	fr	1	4	3			1					3		1		3	1	3	1	0	0	0	1	1	1	3	3	1	1	2	1	4	4	4	4	4	3	1	1	0
2896	1	6	fr	2	5	3			1					3		1		3	1	3	1	0	0	0	1	1	1	1	1	1	1	1	1	4	4	4	4	4	4	1	1	0
2898	1	6	fr	2	3	7						1		7			1	8	6	9	2	1	1	0	2	1	1	2	2	2	3	3	1	3	4	4	4	4	2	6	0	0
2899	1	5	fr	2	5	6					2			6				8	5	9	2	1	1	1	3	2	1	3	3	2	3	3	1	2	3	3	3	3	4	5	1	1
2900	1	5	fr	2	5	3			1					3		1		3	1	3	1	1	1	1	3	1	1	3	3	4	1	3	1	3	3	3	4	4	4	1	1	0
2904	1	6	fr	2	5	7						1		7			1	8	6	9	2	0	0	0	1	2	1	3	2	3	3	3	1	3	2	3	3	3	4	6	0	1
2906	1	6	fr	2	4	7						2		7			2	9	6	10	3	0	0	0	1	2	1	1	1	1	1	1	1	4	4	4	4	4	3	6	0	1
2907	1	6	fr	2	4	9							4	9				7	4	8	3	1	1	1	3	1	1	3	2	2	2	2	1	3	2	2	3	3	3	4	0	0
2908	1	2	fr	2	3	7						2		7			2	9	6	10	3	1	0	1	2	4	1	2	1	2	1	2	1	3	3	3	3	4	2	6	0	1
2909	1	2	fr	2	3	7						2		7			2	9	6	10	3	1	1	1	3	4	1	4	4	4	4	4	1	1	2	4	4	3	2	6	0	1
2913	1	5	fr	2	2	2								2				2	2	2	1	1	1	1	3	1	1	3	3	3	4	3	1	3	3	3	3	3	1	2	0	0
2914	1	6	fr	1	6	7						2		7			2	9	6	10	3	1	1	1	3	1	1	4	4	4	4	4	1	1	1	4	1	1	5	6	0	0
2915	1	2	fr	2	5	9							3	9				6	4	7	2	1	1	1	3	3	1	2	2	2	2	3	1	3	3	3	3	3	4	4	0	1
2919	1	5	fr	2	2	3			1					3		1		3	1	3	1	1	1	1	3	2	1	2	2	2	2	3	1	3	3	3	3	3	1	1	1	1
2923	1	2	fr	2	4	9							3	9				6	4	7	2	1	1	1	3	6	1	3	2	3	3	4	1	4	3	3	3	4	3	4	0	1
2924	1	6	fr	2	5	7						2		7			2	9	5	10	3	0	0	0	1	1	1	4	3	1	2	2	1	4	4	3	3	3	4	5	1	0
2927	1	2	fr	1	2	6					2			6				8	6	9	2	0	0	0	1	5	1	1	1	1	1	1	1	4	4	4	4	4	1	6	0	1
2928	1	2	fr	2	4	2								2				2	2	2	1	0	0	0	1	3	1	2	1	1	1	2	1	4	4	3	4	4	3	2	0	1
2929	1	5	fr	2	4	7						2		7			2	9	6	10	3	1	1	1	3	6	1	2	1	2	1	2	1	3	3	3	3	4	3	6	0	1
2930	1	6	en	2	4	1		1						1	1			1	1	1	1	0	0	0	1	1	1	1	1	2	1	3	1	4	4	3	4	3	3	1	1	0
2931	1	2	fr	2	5	9							3	9				6	4	7	2	1	1	1	3	4	1	2	2	1	2	2	1	3	3	1	3	3	4	4	0	1
2934	1	5	fr	2	2	1		3						1	3			1	1	1	1	1	1	1	3	1	1	3	3	2	3	2	1	3	3	2	3	4	1	1	1	0
2936	1	2	fr	2	4	9							3	9				6	4	7	2	1	1	1	3	4	1	2	2	2	2	2	1	3	3	3	3	4	3	4	0	1
2937	1	6	fr	2	4	9							3	9				6	4	7	2	1	1	1	3	1	1	2	2	1	2	2	1	4	3	3	4	4	3	4	0	0
2939	1	5	fr	2	5	2								2				2	2	2	1	1	1	1	3	1	1	2	3	2	2	3	1	3	3	3	3	3	4	2	0	0
2941	1	6	fr	2	4	2								2				2	2	2	1	1	1	1	3	1	1	2	2	2	3	3	1	3	2	2	3	3	3	2	0	0
2944	1	5	fr	2	3	4								4				4	2	5	3	1	1	1	3	1	1	4	3	3	4	4	1	1	2	2	2	2	2	2	0	0
2945	1	6	fr	2	2	3			3					3		3		3	2	4	1	1	1	1	3	1	1	1	2	2	1	2	1	4	3	3	4	4	1	2	0	0
2946	1	5	fr	2	5	9							3	9				6	4	7	2	1	1	1	3	5	1	3	2	3	1	3	1	3	2	2	2	4	4	4	0	1
2947	1	2	fr	2	4	9							3	9				6	3	7	2	1	1	1	3	1	1	2	2	1	2	2	1	3	3	3	3	4	3	3	1	0
2949	1	6	fr	2	3	1		1						1	1			1	1	1	1	1	1	1	3	1	1	1	1	1	1	2	1	4	3	3	4	3	2	1	1	0
2952	1	5	fr	2	2	5								5				10	6	11	3	1	1	1	3	1	1	1	2	2	1	1	1	3	4	1	1	1	1	6	0	0
2954	1	6	fr	2	5	4								4				4	2	5	3	1	1	1	3	1	1	3	2	2	2	3	1	3	3	3	3	3	4	2	0	0
2955	1	6	fr	2	5	3			2					3		2		3	2	4	1	1	1	1	3	1	1	1	1	1	1	1	1	4	4	4	4	4	4	2	0	0
2957	1	2	fr	2	5	8								8				9	6	10	3	0	0	0	1	5	1	1	1	1	1	1	1	4	4	4	4	4	4	6	0	1
2958	1	5	fr	1	3	7						1		7			1	8	5	9	2	1	1	1	3	1	1	2	1	1	2	3	1	3	3	3	3	3	2	5	1	0
2959	1	6	fr	2	3	2								2				2	1	2	1	0	0		1	1	1	3	2	2	1	3	1	3	2	3	2	2	2	1	1	0
2963	1	6	fr	2	4	3			2					3		2		3	1	4	1	1	0	1	2	2	1	1	2	1	1	2	1	4	4	4	4	4	3	1	1	1
2967	1	6	fr	2	4	7						1		7			1	8	5	9	2	0	0	0	1	2	1	2	2	3	2	2	1	4	4	4	4	4	3	5	1	1
2969	1	6	fr	2	5	2								2				2	2	2	1	1	1	1	3	3	1	2	1	2	1	2	1	4	3	4	4	4	4	2	0	1
2971	1	2	fr	2	5	9							3	9				6	3	7	2	1	1	1	3	1	1	2	2	2	1	2	1	3	3	3	3	3	4	3	1	0
2972	1	6	fr	2	5	9							3	9				6	3	7	2	1	1	1	3	1	1	2	2	1	1	2	1	3	3	4	4	3	4	3	1	0
2973	1	1	en	2	6	9							3	9				6	3	7	2	1	1	1	3	4	1	3	3	2	2	3	1	3	2	2	4	4	5	3	1	1
2974	1	6	fr	2	3	3			1					3		1		3	1	3	1	0	0	0	1	1	1	1	1	1	1	1	1	4	4	4	4	4	2	1	1	0
2977	1	5	fr	2	5	9							3	9				6	4	7	2	1	1	1	3	6	1	2	1	2	1	1	1	3	3	4	4	4	4	4	0	1
2978	1	5	fr	2	2	4								4				4	2	5	3	1	1	1	3	2	1	3	2	1	2	1	1	2	4	3	4	4	1	2	0	1
2979	1	6	fr	2	4	9							3	9				6	4	7	2	0	0	0	1	2	1	2	2	1	2	3	1	4	2	3	4	4	3	4	0	1
2980	1	2	fr	2	3	9							3	9				6	4	7	2	1	1	1	3	2	1	2	2	1	2	2	1	3	3	3	3	3	2	4	0	1
2982	1	6	en	2	4	5								5				10	6	11	3	0	0	0	1	1	1	3	3	3	3	3	0						3	6	0	0
2986	1	6	fr	2	5	9							3	9				6	3	7	2	1	1	1	3	1	1	2	2	2	2	2	1	3	3	3	3	3	4	3	1	0
2987	1	6	en	2	5	3			3					3		3		3	1	4	1	1	1	1	3	2	1	3	2	2	2	3	1	4	3	3	3	3	4	1	1	1
2988	1	6	fr	2	5	2								2				2	2	2	1	1	1	1	3	4	1	3	2	1	2	2	1	4	4	3	4	4	4	2	0	1
2989	1	6	en	2	5	2								2				2	2	2	1	0	0	0	1	1	1	2	2	2	2	3	1	4	4	2	4	4	4	2	0	0
2992	1	1	en	2	5	2								2				2	1	2	1	1	1	1	3	2	1	1	1	1	1	1	1	4	4	4	4	4	4	1	1	1
2994	1	5	fr	2	4	2								2				2	1	2	1	1	1	1	3	1	1	4	3	3	4	4	1	3	1	2	3	3	3	1	1	0
2995	1	5	fr	2	5	4								4				4	2	5	3	0	0	0	1	1	1	2	2	3	3	3	1	3	3	3	3	4	4	2	0	0
2996	1	5	fr	2	4	2								2				2	1	2	1	1	1	1	3	1	1	3	3	3	3	3	1	3	3	3	3	3	3	1	1	0
2998	1	5	fr	2	4	2								2				2	1	2	1	1	1	1	3	1	1	4	4	3	4	4	1	3	1	1	3	3	3	1	1	0
2999	1	2	fr	2	4	4								4				4	2	5	3	1	1	1	3	1	1	4	4	4	3	3	1	2	2	2	4	4	3	2	0	0
3001	1	6	fr	1	3	1		1						1	1			1	1	1	1	1	1	1	3	1	1	1	1	1	2	2	1	4	4	3	4	4	2	1	1	0
3002	1	5	fr	2	2	7						1		7			1	8	5	9	2	1	1	1	3	1	1	3	3	3	1	4	1	3	3	2	3	4	1	5	1	0
3004	1	5	fr	2	3	5								5				10	6	11	3	0	0	0	1	1	1	1	3	1	1	1	1	3	3	3	4	4	2	6	0	0
3005	1	2	fr	1	5	9							3	9				6	4	7	2	1	1	1	3	2	1	2	2	2	2	3	1	3	3	3	3	4	4	4	0	1
3006	1	6	fr	2	5	3			1					3		1		3	1	3	1	0	0	0	1	1	1	1	1	1	1	1	1	4	4	4	4	4	4	1	1	0
3007	1	1	en	2	4	7						1		7			1	8	5	9	2	1	1	1	3	2	1	2	2	1	1	1	1	4	4	4	4	4	3	5	1	1
3010	1	5	fr	2	2	7						1		7			1	8	5	9	2	0	0	0	1	1	1	1	1	1	2	1	1	4	4	4	4	4	1	5	1	0
3012	1	5	fr	2	4	2								2				2	1	2	1	1	1	1	3	1	1	3	2	2	1	2	1	3	3	2	3	4	3	1	1	0
3013	1	6	en	2	3	2								2				2	2	2	1	1	1	1	3	2	1	1	1	1	1	1	1	4	4		4	4	2	2	0	1
3014	1	6	fr	2	3	3			1					3		1		3	1	3	1	1	1	0	2	1	1	1	1	1	1	2	1	4	4	4	4	4	2	1	1	0
3015	1	6	en	1	3	5								5				10	5	11	3	1	0	0	2	2	1	2	2	1	2	2	1	3	3	3	3	4	2	5	1	1
3016	1	6	fr	2	4	9							3	9				6	3	7	2	1	1	1	3	6	1	1	1	1	1	1	1	3	4	4	4	4	3	3	1	1
3017	1	6	fr	3	5	11								11				10	5	11	3	0	0	0	1	1	1	1	1	1	1	1	1	4	4	4	4	4	4	5	1	0
3018	1	6	fr	2	3	1		1						1	1			1	1	1	1	1	0	0	2	1	1	1	1	1	1	1	1	4	4	4	3	4	2	1	1	0
3022	1	5	fr	2	3	2								2				2	1	2	1	1	1	1	3		1	3	2	2	3	4	1	3	3	3	3	4	2	1	1
3023	1	5	fr	2	3	2								2				2	2	2	1	0	0	0	1	2	1	1	1	1	1	1	1	4	4	4	4	4	2	2	0	1
3024	1	5	fr	1	3	3			7	Biochimiste				12		7		10	6	11	3	1	1	1	3	5	1	4	3	4	4	4	1	2	2	1	3	3	2	6	0	1
3027	1	6	fr	2	5	2								2				2	1	2	1	0	0	0	1	1	1	4	4	4	4	4	1	2	1	2	3	3	4	1	1	0
3030	1	5	fr	2	3	7						1		7			1	8	6	9	2	1	1	1	3	1	1	1	1	1	1	1	1	4	4	4	4	4	2	6	0	0
3033	1	5	fr	2	2	4								4				4	2	5	3	1	1	1	3	2	1	4	4	3	4	3	1	2	1	2	2	2	1	2	0	1
3036	1	6	fr	2	3	2								2				2	1	2	1	1	1	1	3	1	1	1	1	1	1	1	1	4	4	4	4	4	2	1	1	0
3040	1	6	fr	2	2	3			3					3		3		3	2	4	1	1	1	1	3	2	1	2	2	1	1	1	1	4	4	3	3	4	1	2	0	1
3042	1	6	fr	2	3	3			1					3		1		3	1	3	1	1	1	1	3	2	1	1	1	1	1	1	1	3	3	4	4	4	2	1	1	1
3043	1	6	fr	2	4	7						1		7			1	8	5	9	2	1	1	1	3	4	1	3	2	2	3	3	1	2	3	3	3	3	3	5	1	1
3044	1	5	fr	2	6	10								10				5	2	6	3	0	0	0	1	2	1	3	3	3	3	4	1	1	3	2	3	3	5	2	0	1
3045	1	5	fr	1	4	2								2				2	2	2	1	0	0	0	1	1	1	1	1	1	1	1	1	4	4	4	4	4	3	2	0	0
3046	1	1	en	1	5	1		1						1	1			1	1	1	1	1	0	0	2	1	1	2	2	2	1	2	1	4	4	4	4	4	4	1	1	0
3048	1	6	en	2	4	9							4	9				7	4	8	3	1	0	0	2	6	1	1	1	1	1	1	1	4	4	4	4	4	3	4	0	1
3050	1	6	fr	2	5	2								2				2	1	2	1	1	1	1	3	1	1	4	3	3	4	4	1	2	2	2	2	3	4	1	1	0
3052	1	6	fr	2	6	3			1					3		1		3	1	3	1	1	1	1	3	1	1	2	1	1	1	1	1	3	4	3	4	4	5	1	1	0
3055	1	6	fr	2	3	2								2				2	1	2	1	0	0	0	1	1	1	2	1	1	3	2	1	4	3	3	4	4	2	1	1	0
3056	1	6	en	2	5	2								2				2	1	2	1	1	0	1	2	2	1	1	3	2	2	2	1	4	4	4	4	4	4	1	1	1
3057	1	6	fr	2	3	3			3					3		3		3	2	4	1	0	0	0	1	2	1	1	1	1	1	1	1	4	4	4	4	4	2	2	0	1
3058	1	5	fr	2	3	2								2				2	2	2	1	1	1	1	3	2	1	3	4	3	2	3	1	3	3	3	3	3	2	2	0	1
3060	1	6	fr	2	2	7						1		7			1	8	5	9	2	1	1	1	3	1	1	3	3	2	4	4	1	3	3	3	3	4	1	5	1	0
3062	1	5	fr	2	2	7						2		7			2	9	6	10	3	1	0	0	2	3	1	2	3	2	1	3	1	4	4	4	4	4	1	6	0	1
3063	1	4	fr	2	3	3			4					3		4		3	2	4	1	1	1	1	3	1	1	3	1	3	3	4	1	3	1	3	2	3	2	2	0	0
3064	1	6	fr	2	5	1		1						1	1			1	2	1	1	1	1	1	3	1	1	3	2	2	3	4	1	3	2	2	3	3	4	2	0	0
3066	1	5	fr	2	5	6					1			6				8	5	9	2	1	1	1	3	1	1	4		4		4	1	3	2	2	3	3	4	5	1	0
3068	1	6	fr	2	4	3			7	hygiéniste dentaire en scolaire				3		7		3	1	4	1	1	1	1	3	2	1	2	2	2	3	2	1	3	3	3	4	4	3	1	1	1
3069	1	5	fr	2	5	4								4				4	2	5	3	1	1	1	3	3	1	2	1	2	2	4	1	3	3	3	4	4	4	2	0	1
3071	1	5	fr	2	4	7						2		7			2	9	6	10	3	1	1	1	3	2	1	3	3	2	3	3	1	2	2	2	3	3	3	6	0	1
3073	1	6	fr	1	3	2								2				2	1	2	1	0	0	0	1	1	1	2	3	2	3	3	1	3	2	3	3	4	2	1	1	0
3074	1	5	fr	2	6	3			7	Biochimiste clinique				12		7		10	5	11	3	1	1	1	3	3	1	3	3	2	1	4	1	3	2	1	3	4	5	5	1	1
3076	1	6	fr	1	2	2								2				2	2	2	1	0	0	1	1	2	1	1	1	1	1	1	1	4	4	4	4	4	1	2	0	1
3077	1	5	fr	1	3	1		2						1	2			1	1	1	1	1	1	1	3	1	1	3	3	3	1	3	1	2	2	3	2	3	2	1	1	0
3078	1	5	fr	2	5	2								2				2	2	2	1	0	0	0	1	1	1	3	3	3	3	2	1	3	2	2	2	3	4	2	0	0
